# Supplementary material for: Integrated Multiomics Reveals Gut–Brain Axis Dysregulation and Phenotype-Specific Metabolic Signatures in Children with Febrile Seizures
Source: Biomedicines. 2026 Jul 13;14(7):1568. doi: 10.3390/biomedicines14071568 (PMC13405489; doi:10.3390/biomedicines14071568)
Supplement: Supplementary file 1 [file biomedicines-14-01568-s001.zip]

Archive with 4 entries (4 files):
- Supplementary Table S1-OPLS-DA-Amino Acid.xlsx
- Supplementary Table S2-OPLS-DA FECAL.xlsx
- Supplementary Table S3-OPLS-DA  CSF.xlsx
- Supplementary Table S4-differential metabolites.xlsx
