# Supplementary material for: Integrated Multiomics Reveals Gut–Brain Axis Dysregulation and Phenotype-Specific Metabolic Signatures in Children with Febrile Seizures
Source: Biomedicines. 2026 Jul 13;14(7):1568. doi: 10.3390/biomedicines14071568 (PMC13405489; doi:10.3390/biomedicines14071568)
Supplement: Supplementary file 1 [file biomedicines-14-01568-s001.zip › Supplementary Table S2-OPLS-DA FECAL.xlsx]

## Sheet: Summary
Accession

## Sheet: ScoreMatrix
Sample

## Sheet: LoadingsMatrix
Accession

## Sheet: vipMatrix
Accession
