# Supplementary material for: Integrated Multiomics Reveals Gut–Brain Axis Dysregulation and Phenotype-Specific Metabolic Signatures in Children with Febrile Seizures
Source: Biomedicines. 2026 Jul 13;14(7):1568. doi: 10.3390/biomedicines14071568 (PMC13405489; doi:10.3390/biomedicines14071568)
Supplement: Supplementary file 1 [file biomedicines-14-01568-s001.zip › Supplementary Table S4-differential metabolites.xlsx]

## Sheet: Sheet1
name	ID	mz	rt	ppm	formula	KEGG	CFS_Mean	CFS_Median	CFS_RSD	SFS_Mean	SFS_Median	SFS_RSD	FC	log2FC	P.value	-log10(P.value)	FDR	VIP	posneg
Methylpyrrolidone	M100T89	100.075	89.1	2.866	C5H9NO	C11118	6.29521e+07	5.60973e+07	51.23	8.05452e+07	8.23924e+07	49.96	0.78	-0.36	0.246188	0.61	0.63905	0.797991	pos
2,4-Diaminobutyric acid	M101T398	101.071	398.5	0.639	C4H10N2O2	C03283	2.14631e+07	2.16568e+07	18.76	1.64467e+07	1.77795e+07	17.97	1.31	0.38	7.49265e-05	4.13	0.00456453	2.21966	pos
2,3-Dihydro-2-methylthiophene	M101T448	101.071	447.6	0.631	C5H8S		4.37158e+07	3.90007e+07	73.14	37995776	3.78356e+07	56.5	1.15	0.2	0.994393	0	0.999421	0.0439663	pos
2-Ethylacrylic acid	M101T93	101.06	93	1.947	C5H8O2		2.52926e+06	2.33109e+06	55.06	3.56016e+06	3.17921e+06	62.44	0.71	-0.49	0.177873	0.75	0.548842	0.864321	pos
Hexylamine	M102T361	102.127	360.9	5.086	C6H15N	C08306	8.61357e+06	8.36291e+06	16.45	8.45299e+06	7.90953e+06	18.69	1.02	0.03	0.67987	0.17	0.929013	0.0713285	pos
Cyclohexan	M102T446	102.127	445.8	5.098	C6H12	C11249	1.52167e+08	1.43581e+08	17.06	2.01793e+08	1.84706e+08	31.64	0.75	-0.41	0.0025482	2.59	0.0414824	1.98073	pos
Pentanamide	M102T56_2	102.091	55.6	0.353	C5H11NO	C01842	1.20457e+07	1.3135e+07	40.02	8.59732e+06	8.59708e+06	60.07	1.4	0.49	0.0326174	1.49	0.206819	1.46467	pos
4-Methylaminobutanal	M102T86	102.091	86.2	1.332	C5H11NO	C10974	2.12895e+06	2.36894e+06	36.35	2.2822e+06	2.03754e+06	40.75	0.93	-0.1	0.543078	0.27	0.871467	0.306364	pos
3-Amino-2-oxazolidone	M103T87	103.076	86.5	1.432	C3H6N2O2		1.03073e+06	803187	76.78	738987	726163	25.7	1.39	0.48	0.08591	1.07	0.368751	0.947411	pos
2-Pentanone	M104T50	104.107	50.1	1.791	C5H10O	C01949	1.69014e+08	1.67762e+08	18.17	1.72947e+08	1.70207e+08	17.27	0.98	-0.03	0.668419	0.17	0.925215	0.504805	pos
γ-Aminobutyric acid	M104T56	104.071	55.9	1.904	C4H9NO2	C00334	4.36375e+06	4.04701e+06	24.42	3.84785e+06	3.31096e+06	36.07	1.13	0.18	0.0962558	1.02	0.394955	0.950494	pos
FAL 8_1	M109T264	109.101	264.5	0.267	C8H14O	C21138	5.15783e+06	4.78243e+06	36.85	4.71031e+06	3.93807e+06	38.03	1.1	0.13	0.356059	0.45	0.74376	0.498776	pos
3-Isoxazolidinone	M110T36	110.019	35.8	15.885	C3H5NO2		3.11634e+07	3.13197e+07	3.5	3.0371e+07	3.02942e+07	5.14	1.03	0.04	0.0602659	1.22	0.300049	1.20188	pos
Toluene-cis-dihydrodiol	M110T43	110.072	43.2	10.1063	C7H10O2	C04592	1.24593e+06	1.09171e+06	39.37	1.00969e+06	843810	65.98	1.23	0.3	0.0324495	1.49	0.206515	1.36727	pos
Morpholine	M110T85	110.02	84.5	8.614	C4H9NO	C14452	2.50333e+07	2.33345e+07	16.64	2.28757e+07	2.29844e+07	16.73	1.09	0.13	0.0733167	1.13	0.336909	1.45786	pos
(R)-Sulcatol	M111T235	111.117	234.9	1.62	C8H16O	C07288	336714	314194	66.07	581644	504221	77.07	0.58	-0.79	0.34657	0.46	0.733101	0.619753	pos
Barbituric acid	M111T40	111.02	39.8	7.181	C4H4N2O3	C00813	2.35433e+07	2.45691e+07	16.77	1.65258e+07	1.73667e+07	18.16	1.42	0.51	3.99547e-07	6.4	0.000117579	2.92139	pos
2,3,6-Trihydroxypyridine	M111T42	111.009	41.7	14.6887	C5H5NO3	C03458	8.18648e+06	9.62023e+06	32.49	8.10064e+06	8.64879e+06	21.62	1.01	0.02	0.734438	0.13	0.947275	0.25435	pos
2-Chlorophenol	M112T68	111.985	68	8.76531	C6H5ClO	C14219	3.76005e+06	3.57142e+06	16.73	3.36966e+06	3.3259e+06	17.9	1.12	0.16	0.0363895	1.44	0.22175	1.63395	pos
(R)-3-Methylcyclohexanone	M113T211	113.096	211	1.003	C7H12O		7.50748e+06	7.77076e+06	34.94	7.32936e+06	8.34449e+06	33.47	1.02	0.03	0.887942	0.05	0.981459	0.11631	pos
L-Norleucine	M114T171	114.091	171	1.185	C6H13NO2		5.49239e+07	4.06416e+07	61.84	6.4204e+07	4.32978e+07	55.17	0.86	-0.23	0.286836	0.54	0.684948	0.839328	pos
N-acetylalanine	M114T69	114.055	69	3.085	C5H9NO3		1.63251e+07	1.68357e+07	17.37	1.79059e+07	1.74104e+07	22.05	0.91	-0.13	0.196562	0.71	0.574993	0.977615	pos
N-Acetylputrescine	M114T85	114.128	84.8	13.346	C6H14N2O	C02714	1.69612e+06	1.32675e+06	53.33	2.45942e+06	2.27564e+06	46.95	0.69	-0.54	0.00636504	2.2	0.0744476	1.8034	pos
1-Pyrroline-5-carboxylic acid	M114T93	114.055	93.5	3.046	C5H7NO2	C03912	3.73532e+06	3.72043e+06	23.38	4.58661e+06	4.19374e+06	34.44	0.81	-0.3	0.0506568	1.3	0.271436	1.46982	pos
Maleic imide	M115T57	115.05	56.7	1.71	C4H3NO2	C07272	1.7586e+06	1.78501e+06	19.5	2.00763e+06	1.92225e+06	33.4	0.88	-0.19	0.220585	0.66	0.605538	1.04248	pos
4-Hydroxy-2-oxovalerate	M115T76	115.039	75.9	1.462	C5H8O4	C03589	1.60941e+07	1.25401e+07	47.24	1.07954e+07	8.22945e+06	57.92	1.49	0.58	0.0068419	2.16	0.0783175	1.90661	pos
L-Proline	M116T56	116.072	55.6	7.738	C5H9NO2	C00148	2.12456e+06	1.69874e+06	68.52	2.15112e+06	1.89912e+06	51.84	0.99	-0.02	0.659245	0.18	0.921716	0.347131	pos
(S)-1,2-Epoxypropane	M117T225	117.091	225.1	1.69423	C3H6O	C11507	1.38761e+06	761796	149.17	1.10929e+06	835172	93.27	1.25	0.32	0.716922	0.14	0.94027	0.340977	pos
L-Valine	M118T105	118.085	104.8	7.207	C5H11NO2	C00183	1.3955e+07	1.38334e+07	59.88	1.15963e+07	9.80325e+06	54.72	1.2	0.27	0.659058	0.18	0.921682	0.424815	pos
Indole-3-carboxylic acid	M118T141	118.065	140.8	1.502	C9H7NO2	C19837	1.65689e+07	1.63893e+07	4.05	1.63037e+07	1.63344e+07	3.35	1.02	0.02	0.172059	0.76	0.539114	0.822817	pos
N-Acetylglycine	M118T244	118.086	243.7	1.262	C4H7NO3		4.62959e+07	4.04212e+07	62.59	5.11309e+07	5.71761e+07	49.16	0.91	-0.14	0.379491	0.42	0.766294	0.368408	pos
Homocysteine thiolactone	M118T334	118.086	334.3	5.513	C4H7NOS		7.151e+07	5.64372e+07	85.29	1.05691e+08	1.03574e+08	54.3	0.68	-0.56	0.0362737	1.44	0.221282	1.28573	pos
Indole	M118T385	118.085	384.7	7.207	C8H7N	C00463	1.25749e+07	1.27397e+07	5.48	1.09545e+07	1.22381e+07	27.96	1.15	0.2	0.0208852	1.68	0.153806	1.64016	pos
Betaine	M118T55	118.087	55	2.108	C5H11NO2	C00719	2.87766e+08	2.30043e+08	90.53	2.16997e+08	1.88255e+08	57.2	1.33	0.41	0.673942	0.17	0.926675	0.298494	pos
L-2-Amino-3-oxobutanoic acid	M118T58	118.05	57.9	1.968	C4H7NO3	C03508	2.04256e+07	1.66385e+07	72.17	2.226e+07	2.18706e+07	63.46	0.92	-0.12	0.831763	0.08	0.971469	0.0664364	pos
Benzeneethanamine, a-methyl-	M119T141	119.073	141	4.646	C9H13N	C07514	9.60922e+06	1.09767e+07	25.84	9.40294e+06	1.00535e+07	21.8	1.02	0.03	0.913198	0.04	0.988524	0.131865	pos
L-Homoserine	M120T69	120.066	69.2	2.359	C4H9NO3	C00263	1.3323e+06	1.36706e+06	45.25	1.17189e+06	1.18735e+06	36.72	1.14	0.19	0.635593	0.2	0.914007	0.412774	pos
Indoline	M120T83	120.081	83.1	1.067	C8H9N		1.2515e+08	9.84412e+07	74	9.08166e+07	8.90678e+07	26.4	1.38	0.46	0.0790691	1.1	0.352184	0.981051	pos
(2R)-2-Hydroxy-2-methylbutanenitrile	M122T89	122.058	89.1	3.022	C5H9NO	C18796	777333	697459	49.89	735531	644696	32.69	1.06	0.08	0.618533	0.21	0.906415	0.400332	pos
Carbamic acid	M123T42	123.04	41.9	2.991	CH3NO2	C01563	2.69701e+07	2.47587e+07	19.73	2.32601e+07	2.2802e+07	16.37	1.16	0.21	0.00934828	2.03	0.0935718	1.96029	pos
Niacinamide	M123T61	123.055	60.6	1.731	C6H6N2O	C00153	4.56061e+06	4.36516e+06	33.91	3.74018e+06	3.70092e+06	33.79	1.22	0.29	0.0464616	1.33	0.25954	1.03598	pos
Conhydrinone	M124T342	124.086	342.4	6.6	C8H15NO		8.58516e+06	8.51711e+06	22.29	7.76782e+06	7.78693e+06	20.67	1.11	0.14	0.134487	0.87	0.470843	1.21257	pos
L-Histidinol	M124T392	124.087	391.6	2.57095	C6H11N3O	C00860	5.91223e+07	5.39564e+07	33.98	4.704e+07	4.95394e+07	39.22	1.26	0.33	0.075906	1.12	0.344504	0.976523	pos
Pyridoxamine	M125T93	125.108	93.2	2.24111	C8H12N2O2	C00534	2.88501e+06	3.18896e+06	32.57	3.43481e+06	3.34511e+06	32.53	0.84	-0.25	0.10127	0.99	0.405934	1.14085	pos
Dimethylthiophosphate	M126T37	125.964	37.3	13.3341	C2H7O3PS		1.70425e+06	1.81373e+06	56.98	1.18334e+06	892243	65.92	1.44	0.53	0.0870226	1.06	0.371452	1.02676	pos
o-Cresol	M126T93	126.091	93.1	1.291	C7H8O	C01542	3.80097e+06	3.9357e+06	31.69	3.76179e+06	3.73341e+06	42.92	1.01	0.01	0.635763	0.2	0.914013	0.190172	pos
Dihydroxyacetone phosphate	M127T281	127.016	281.1	1.79804	C3H7O6P	C00111	2.31081e+06	2.10726e+06	32.56	2.19558e+06	2.21761e+06	8.46	1.05	0.07	0.839448	0.08	0.972687	0.130058	pos
1,3,5-Trihydroxybenzene	M127T57	127.039	56.9	3.393	C6H6O3	C02183	2.30034e+07	2.40294e+07	12.49	2.12697e+07	2.17596e+07	17.52	1.08	0.11	0.112953	0.95	0.431462	1.42765	pos
2-Acetylthiophene	M127T65	126.972	64.7	9.136	C6H6OS		7.24256e+06	6.38116e+06	46.42	6.91459e+06	6.5011e+06	31.67	1.05	0.07	0.967934	0.01	0.995984	0.0942584	pos
L-Alanine	M128T91	128.144	90.5	14.2623	C3H7NO2	C00041	8.42362e+06	8.71234e+06	75.89	9.4998e+06	1.25249e+07	80.15	0.89	-0.17	0.829291	0.08	0.970584	0.148907	pos
trans-3-Chloroacrylic acid	M129T37	128.971	37.1	0.601	C3H3ClO2	C06614	396354	415667	21.97	374079	353903	31.58	1.06	0.08	0.383312	0.42	0.771764	0.401151	pos
Heptaminol	M129T42	129.02	41.8	16.016	C8H19NO		5.35079e+06	5.00086e+06	19.97	5.24986e+06	5.02939e+06	17	1.02	0.03	0.775818	0.11	0.959115	0.483357	pos
(±)-Furaneol	M129T93	129.054	92.9	0.916	C6H8O3	C20717	2.90183e+06	2.86187e+06	22.9	4.42302e+06	4.30781e+06	31.58	0.66	-0.61	4.10123e-06	5.39	0.000670506	2.96828	pos
Coumarin	M130T42_1	130.017	41.7	2.346	C9H6O2	C05851	6.05312e+06	6.28285e+06	43.73	5.78978e+06	6.39691e+06	40.77	1.05	0.06	0.93857	0.03	0.991702	0.172113	pos
N4-Acetylaminobutanal	M130T44	130.086	43.5	4.22	C6H11NO2	C05936	1.97896e+06	2.09437e+06	44.07	2.80247e+06	2.60598e+06	35.57	0.71	-0.5	0.00694197	2.16	0.0793045	1.82635	pos
N-hydroxy-L-isoleucine	M130T57	130.087	57.4	4.226	C6H13NO3	C20310	9.4313e+06	8.23779e+06	45.28	9.84614e+06	9.05719e+06	22.11	0.96	-0.06	0.297323	0.53	0.690167	0.691713	pos
Pyroglutamic acid	M130T59	130.05	58.7	3.596	C5H7NO3	C01879	1.02043e+08	9.25569e+07	59.86	9.25644e+07	7.61355e+07	62.17	1.1	0.14	0.607937	0.22	0.901301	0.247874	pos
Dimethylbenzimidazole	M130T90	130.065	90.2	1.373	C9H10N2	C03114	648842	419561	83.08	800362	629903	52.47	0.81	-0.3	0.0772488	1.11	0.347551	1.16956	pos
QUINOXALINE	M131T263	131.107	262.7	2.663	C8H6N2	C18575	1.27813e+06	1.00585e+06	78.53	855252	849619	30.95	1.49	0.58	0.111637	0.95	0.428355	0.950542	pos
Adipoin	M132T102	132.101	102.2	7.581	C6H10O2	C01147	1.84033e+06	1.87773e+06	13.46	2.04387e+06	2.0068e+06	15.88	0.9	-0.15	0.0330487	1.48	0.208524	1.62466	pos
Trans-4-hydroxyproline	M132T140	132.101	140.1	8.329	C5H9NO3	C01157	1.81585e+06	1.69967e+06	36.47	2.34179e+06	2.25739e+06	45.54	0.78	-0.37	0.205097	0.69	0.586222	0.825604	pos
Aminocaproic acid	M132T195	132.101	195.3	7.572	C6H13NO2	C02378	3.2927e+06	1.65325e+06	96.98	5.69681e+06	5.55508e+06	67.81	0.58	-0.79	0.0104911	1.98	0.0999106	1.62222	pos
5-Amino-2-oxopentanoic acid	M132T212	132.101	212.1	7.572	C5H9NO3	C01110	1.12278e+06	480714	107.28	1.50309e+06	1.50833e+06	52.99	0.75	-0.42	0.0743015	1.13	0.339948	1.26437	pos
Creatine	M132T51	132.077	51	2.651	C4H9N3O2	C00300	5.17674e+08	4.44296e+08	62.29	5.41807e+08	4.99095e+08	53.61	0.96	-0.07	0.821267	0.09	0.968914	0.288663	pos
N,N-Diethylglycine	M132T70	132.066	70.1	1.387	C6H13NO2	C16647	1.00483e+07	1.03641e+07	57.71	8.82114e+06	9.09626e+06	70.02	1.14	0.19	0.246244	0.61	0.63905	0.75299	pos
L-Isoleucine	M132T71	132.102	71	1.512	C6H13NO2	C00407	2.06557e+08	1.94864e+08	40.66	2.64184e+08	2.86273e+08	55.4	0.78	-0.35	0.614144	0.21	0.905224	0.257428	pos
Dimethyl sulphone	M133T71	133.106	71	6.01792	C2H6O2S	C11142	1.18716e+07	1.16175e+07	44.39	1.32083e+07	1.18023e+07	44.57	0.9	-0.15	0.389149	0.41	0.776084	0.726014	pos
Adenine	M136T54	136.062	54	2.43	C5H5N5	C00147	2.32767e+06	2.27666e+06	32.1	1.99441e+06	1.95855e+06	28.42	1.17	0.22	0.100461	1	0.404315	0.920773	pos
Phenylacetaldoxime	M136T69	136.076	68.9	1.567	C8H9NO	C16075	1.53995e+07	1.41325e+07	52.25	1.07741e+07	9.48327e+06	56	1.43	0.52	0.0473445	1.32	0.26268	1.40014	pos
Erythronic acid	M137T60	137.046	60.1	0.103	C4H8O5	C21593	6.91859e+07	6.11548e+07	82.86	7.30877e+07	5.19578e+07	83.7	0.95	-0.08	0.753616	0.12	0.953221	0.0578603	pos
1,4-Dithiothreitol	M138T60	138.049	60.2	2.676	C4H10O2S2	C00265	4.75671e+06	4.38443e+06	64.74	3.4347e+06	3.19943e+06	56.99	1.38	0.47	0.212937	0.67	0.596512	0.589682	pos
Urocanic acid	M139T56_1	139.052	56.3	10.054	C6H6N2O2	C00785	9.78884e+06	7.93098e+06	81.75	9.09398e+06	2.65573e+06	143.87	1.08	0.11	0.217676	0.66	0.600576	0.963307	pos
3-Indoleacetonitrile	M140T37	139.987	37.1	3.566	C10H8N2	C02938	5.16237e+06	4.7694e+06	36.8	4.27727e+06	3.56147e+06	44.24	1.21	0.27	0.090715	1.04	0.380496	0.913446	pos
5-Chloro-3-methylcatechol	M141T141	141.011	141.1	2.36422	C7H7ClO2	C03591	2.20984e+06	2.21453e+06	6.05	2.28671e+06	2.25911e+06	12.59	0.97	-0.05	0.349488	0.46	0.737293	1.09829	pos
Phosphonoacetate	M141T38	140.997	37.7	13.92	C2H5O5P	C05682	4.82383e+06	4.51653e+06	22.99	4.4348e+06	4.21275e+06	19.68	1.09	0.12	0.198611	0.7	0.578053	1.109	pos
Dibenzothiophene	M141T42	141.051	41.8	6.48857	C12H8S	C20125	2.15706e+06	2.11367e+06	5.99	1.99461e+06	1.97897e+06	11.8	1.08	0.11	0.00880603	2.06	0.0899758	1.69994	pos
2-Methylene-4-oxopentanedioic acid	M142T255	141.958	255.3	2.119	C6H6O5	C06035	1.17462e+08	7.7868e+07	73.16	8.90862e+07	5.65441e+07	82.29	1.32	0.4	0.234748	0.63	0.625739	0.639711	pos
CYCLOHEXANECARBOXYLIC ACID, 4-HYDROXY-3-OXO- (9CI)	M142T36	141.96	35.7	17.616	C7H10O4	C04670	1.07886e+08	1.07905e+08	61.57	1.3852e+08	1.66506e+08	48.34	0.78	-0.36	0.283165	0.55	0.683163	0.728741	pos
6-Chlorohydroxyquinol	M143T37	142.991	37.3	12.3615	C6H5ClO3	C06328	2.73894e+06	2.71187e+06	15.59	2425466	2.36271e+06	25.31	1.13	0.18	0.0512428	1.29	0.272591	1.3005	pos
5-chlorobenzene-1,2,4-triol	M144T39_2	143.997	39.3	3.1766	C6H5ClO3	C07102	1.1588e+07	1.18138e+07	14.56	8.86142e+06	9.61003e+06	23.31	1.31	0.39	0.000251847	3.6	0.00965019	2.43847	pos
triacetate lactone	M144T73	144.066	72.6	1.263	C6H6O3	C02752	1.62591e+07	1.5295e+07	29.11	1.51918e+07	1.52846e+07	24.06	1.07	0.1	0.511849	0.29	0.856781	0.30727	pos
L-Serine	M144T77	144.138	76.6	12.7837	C3H7NO3	C00065	1.91106e+06	844481	130.44	3.8662e+06	1.47409e+06	129.65	0.49	-1.02	0.0185447	1.73	0.142861	1.47325	pos
Naphthalene epoxide	M145T53	145.106	52.9	19.176	C10H8O	C14786	1.65747e+07	1.00298e+07	76.15	1.12539e+07	1.00027e+07	69.82	1.47	0.56	0.0889515	1.05	0.37567	1.32082	pos
microthecin	M145T56	145.05	56.3	1.15	C6H8O4	C19821	1.84096e+07	1.85042e+07	14.94	1.9718e+07	1.81752e+07	26.22	0.93	-0.1	0.345451	0.46	0.732789	0.475037	pos
4-Acetamidobutanoate	M146T72	146.081	71.8	1.602	C6H11NO3	C02946	1.76665e+07	1.27594e+07	107.5	1.75957e+07	1.57391e+07	38.12	1	0.01	0.330463	0.48	0.720177	0.766723	pos
Ketopantolactone	M146T93	146.082	93.1	2.278	C6H8O3	C01125	6.97811e+06	3.30458e+06	197.66	6.7794e+06	3.69431e+06	175.66	1.03	0.04	0.725248	0.14	0.942361	0.27277	pos
L-Lysine	M147T44	147.113	44	1.368	C6H14N2O2	C00047	4.55153e+06	4.48693e+06	84	1.55513e+06	251770	184.94	2.93	1.55	0.00122797	2.91	0.0264933	1.86857	pos
L-Glutamine	M147T51	147.077	50.7	1.255	C5H10N2O3	C00064	1.38461e+08	1.4049e+08	18.53	1.27966e+08	1.27451e+08	35.12	1.08	0.11	0.19531	0.71	0.573103	0.620042	pos
Adipic acid	M147T74	147.078	74.4	10.094	C6H10O4	C06104	2.97016e+07	3.22092e+07	57.32	29685985	2.58536e+07	71.52	1	0	0.586186	0.23	0.892168	0.572997	pos
5-methylthiopentanaldoxime	M148T51	148.08	50.8	7.042	C6H13NOS	C17245	6.29002e+06	6.01204e+06	37.82	7.08272e+06	6.88887e+06	39.12	0.89	-0.17	0.304671	0.52	0.6975	0.652522	pos
dihydro-3-hydroxy-4,4-dimethyl- 2(3H)-Furanone	M148T58_2	148.096	58.1	4.83754	C6H10O3	C01012	3.84908e+06	3.92427e+06	43.09	4.33516e+06	3.90998e+06	38.81	0.89	-0.17	0.288383	0.54	0.68629	0.687003	pos
3-Thiomorpholinecarboxylic acid	M148T67	148.043	67	0.852	C5H9NO2S	C03901	9.45689e+06	9.52428e+06	10.81	8.87832e+06	9.18575e+06	10.02	1.07	0.09	0.0684791	1.16	0.323988	0.829409	pos
L-Glutamic acid	M148T69	148.061	69.4	1.136	C5H9NO4	C00025	2.56851e+07	2.50917e+07	22.78	2.2074e+07	2.03216e+07	32.24	1.16	0.22	0.0354402	1.45	0.217641	1.08283	pos
O-Acetylserine	M148T71	148.076	70.6	4.816	C5H9NO4	C00979	3.65441e+06	1.91523e+06	69.12	5.52693e+06	4.7905e+06	44.04	0.66	-0.6	0.00443795	2.35	0.058096	2.01213	pos
L-Lyxonic acid	M149T269	149.045	269	5.049	C5H10O6	C05412	647953	633517	8.52	488503	519374	35.12	1.33	0.41	0.0046722	2.33	0.0606232	2.35847	pos
4-Hydroxyphenylglyoxylic acid	M149T326	149.024	325.8	1.214	C8H6O4	C03590	9.42375e+06	5.51881e+06	83.71	1.41709e+07	1.20822e+07	68.83	0.67	-0.59	0.0934111	1.03	0.388263	1.32484	pos
Desaminotyrosine	M149T414	149.023	413.8	0.543	C9H10O3	C01744	2.26105e+07	2.15105e+07	26.39	2.08152e+07	19720483	37.57	1.09	0.12	0.237114	0.63	0.627682	0.464079	pos
Pentylbenzene	M149T70	149.064	69.7	5.544	C11H16		284450	226665	71.77	217052	211458	23.37	1.31	0.39	0.166056	0.78	0.52937	0.724141	pos
D-Xylonate	M149T81	149.019	81.3	10.9974	C5H9O6-		2.36636e+06	2.29783e+06	9.37	2.52758e+06	2.4952e+06	14.85	0.94	-0.1	0.136661	0.86	0.475451	1.50271	pos
Oxaloacetate	M150T59	150.039	58.5	6.65708	C4H4O5	C00036	1.04736e+06	955394	62.77	1.45426e+06	951977	84.11	0.72	-0.47	0.161332	0.79	0.523795	1.17678	pos
L-Methionine	M150T61	150.059	60.7	1.179	C5H11NO2S	C00073	1.50301e+07	1.57811e+07	34.35	1.27189e+07	1.12056e+07	43.91	1.18	0.24	0.196336	0.71	0.574787	0.603148	pos
dihydrophloroglucinol	M151T42	151.035	41.8	8.35897	C6H8O3	C06719	1.19012e+08	1.06446e+08	29.41	1.02141e+08	9.66793e+07	23.22	1.17	0.22	0.0809897	1.09	0.357648	0.86975	pos
5,6-Dihydrothymine	M151T50	151.048	50.1	2.016	C5H8N2O2	C00906	1.01856e+07	9.79594e+06	43.92	1.07674e+07	1.1456e+07	40.67	0.95	-0.08	0.635864	0.2	0.914013	0.322337	pos
D-Ribose	M151T71_1	151.062	70.7	9.9468	C5H10O5	C00121	5.49882e+06	5.3457e+06	19.56	3903969	3.68263e+06	33.35	1.41	0.49	6.62639e-05	4.18	0.00438323	2.46192	pos
Caffeine	M151T71_2	151.096	71.3	9.38752	C8H10N4O2	C07481	1.51489e+07	1.49593e+07	19.97	2.0808e+07	2.02043e+07	24.2	0.73	-0.46	6.29179e-05	4.2	0.00420806	2.60978	pos
Nalpha-Methylhistidine	M152T42	152.036	41.8	13.039	C7H11N3O2	C03298	1.24038e+07	1.17396e+07	18.45	1.18176e+07	11606891	17.35	1.05	0.07	0.365919	0.44	0.751764	0.868547	pos
Dopamine quinone	M152T68	152.057	68.3	2.733	C8H9NO2	C17755	6.29403e+06	6.34337e+06	18.3	6.39576e+06	6.72596e+06	19.11	0.98	-0.02	0.830257	0.08	0.970788	0.0391474	pos
Selenocysteine	M153T42	153.033	41.8	12.941	C3H7NO2Se	C05688	1.64776e+07	1.57819e+07	17.29	1.5821e+07	1.56164e+07	17.82	1.04	0.06	0.420204	0.38	0.799856	0.811381	pos
Xanthine	M153T67	153.041	66.9	2.608	C5H4N4O2	C00385	1.6103e+07	1.36597e+07	78.57	1.61639e+07	1.18931e+07	96.79	1	-0.01	0.8141	0.09	0.968051	0.0527607	pos
Nudifloramide	M153T70	153.066	70.5	1.625	C7H8N2O2	C05842	2.13141e+07	1.88271e+07	43.41	2.61008e+07	2.4552e+07	57.22	0.82	-0.29	0.203813	0.69	0.584355	0.710656	pos
Diethylthiophosphate	M154T74	153.998	74.1	3.38953	C4H11O3PS	C06607	4.48561e+06	4.44546e+06	4.04	4.29868e+06	4.28897e+06	1.7	1.04	0.06	9.53659e-05	4.02	0.0053152	2.42302	pos
3-Hydroxyanthranilic acid	M154T76	154.048	75.8	11.474	C7H7NO3	C00632	6.0843e+07	7.19227e+07	57.77	6.5878e+07	7.64145e+07	68.28	0.92	-0.11	0.812926	0.09	0.968051	0.264848	pos
Diethylphosphate	M155T141	155.045	140.8	8.836	C4H11O4P	C06608	4.32381e+07	4.1557e+07	11.35	3.80622e+07	3.79486e+07	16.31	1.14	0.18	0.00435013	2.36	0.057561	1.85078	pos
Hydroxyisocaproic acid	M155T251_1	155.071	251	18.309	C6H12O3		734560	636283	43.4	866249	596648	54.53	0.85	-0.24	0.332645	0.48	0.721786	0.745441	pos
But-2-enedioic acid	M155T251_2	155.107	251.4	12.313	C4H4O4		8.40674e+06	7.27583e+06	36.2	4.97799e+06	4.97302e+06	43.43	1.69	0.76	4.12672e-05	4.38	0.00312992	2.50602	pos
Hydantoin-5-propionic acid	M155T281	155.047	281.1	12.795	C6H8N2O4	C05565	6.24033e+06	6.22913e+06	14.19	5.85426e+06	5.96386e+06	12.99	1.07	0.09	0.242715	0.61	0.634444	0.653818	pos
1-(2-Thienyl)-1-butanone	M155T76	155.051	75.7	9.09	C8H10OS		223669	271395	50.76	248384	330167	57.36	0.9	-0.15	0.95463	0.02	0.994023	0.0295592	pos
Cyclopropanecarboxamide, 1,2,2,3,3-pentamethyl-	M156T236	156.039	235.6	18.709	C9H17NO		200731	172835	57.51	240088	180732	63.18	0.84	-0.26	0.589801	0.23	0.892583	0.600166	pos
Arecoline	M156T243	156.139	242.7	2.667	C8H13NO2	C10129	1.52371e+06	1.34107e+06	35.48	1.87181e+06	1.74683e+06	33.2	0.81	-0.3	0.0558018	1.25	0.286486	1.32937	pos
L-Histidine	M156T44	156.077	44.1	2.884	C6H9N3O2	C00135	1.26055e+07	1.17024e+07	45.83	1.59697e+07	1.69979e+07	20.76	0.79	-0.34	0.0204642	1.69	0.152076	1.47859	pos
3-(Pyrazol-1-yl)-L-alanine	M156T61	156.077	61.4	2.884	C6H9N3O2	C01162	3.72321e+06	3.88306e+06	13.7	3.86721e+06	3.86141e+06	11.35	0.96	-0.05	0.334331	0.48	0.724072	0.559255	pos
cis-2-Chloro-4-carboxymethylenebut-2-en-1,4-olide	M157T136	156.966	136.1	14.641	C6H3ClO4	C04706	2.11005e+06	2.04256e+06	12.44	1.95048e+06	1.98874e+06	19.08	1.08	0.11	0.118215	0.93	0.443707	1.05264	pos
alpha-Carboxy-delta-nonalactone	M157T141	157.043	141	7.222	C10H16O4		1.22337e+07	1.29041e+07	33.62	1.68858e+07	1.6e+07	29.99	0.72	-0.46	0.00378722	2.42	0.0524288	1.97021	pos
Indole-3-acetamide	M157T207	156.966	206.9	17.827	C10H10N2O	C02693	3.73575e+06	3.72615e+06	3.71	3.55364e+06	3.55356e+06	3.83	1.05	0.07	0.000105288	3.98	0.00537606	2.47409	pos
Imidazole lactate	M157T37	156.965	37.1	2.96	C6H8N2O3	C05132	1.04034e+07	1.03821e+07	70.43	8.63902e+06	5.6047e+06	81.12	1.2	0.27	0.482156	0.32	0.840375	0.630247	pos
1-Chloro-2-nitrobenzene	M158T186	158.001	186	2.96315	C6H4ClNO2	C14407	9.62819e+06	8.4436e+06	19.97	8877993	8.43124e+06	14.79	1.08	0.12	0.16487	0.78	0.527769	0.939849	pos
2,4,5-Trihydroxytoluene	M158T211	158.118	211.5	0.945	C7H8O3	C18317	3.99675e+06	3.9166e+06	11.95	4.10765e+06	3.86642e+06	20.17	0.97	-0.04	0.703403	0.15	0.934154	0.597426	pos
6-Fluorocyclohexadiene-cis,cis-1,2-diol-1-carboxylate	M158T255	158.001	254.8	14.658	C7H7FO4	C16481	3.76096e+06	1.46854e+06	88.07	5.12134e+06	3.09785e+06	88.04	0.73	-0.45	0.392147	0.41	0.779526	0.821127	pos
L-argininium(1+)	M158T55	158.118	55.3	9.446	C6H15N4O2+		6.84658e+06	3.39417e+06	152.17	3.98683e+06	3.53697e+06	47.34	1.72	0.78	0.342868	0.46	0.730346	0.64662	pos
L-Threonine	M158T56	158.154	56	11.3296	C4H9NO3	C00188	1.92202e+08	1.85837e+08	40.79	1.80125e+08	1.77556e+08	39.05	1.07	0.09	0.568606	0.25	0.881981	0.457715	pos
2-Aminomuconic acid	M158T59	158.045	59.1	1.375	C6H7NO4	C02220	930595	1.05929e+06	29.96	1.0391e+06	1.12366e+06	22.74	0.9	-0.16	0.198877	0.7	0.578088	0.830828	pos
cis-1,2-Dihydro-3-ethylcatechol	M158T71	158.081	70.7	1.473	C8H12O2	C06727	2.17578e+06	1.14612e+06	154.09	1.80572e+06	1.39457e+06	93.18	1.2	0.27	0.905493	0.04	0.98658	0.153797	pos
Ascorbate radical	M159T35	159.006	34.6	8.86996	C6H7O6	C01041	1.21982e+06	1.09268e+06	20.95	1.109e+06	1.03612e+06	17.55	1.1	0.14	0.12318	0.91	0.451684	1.02638	pos
chlorohexadienedioic acid	M159T39	158.986	38.9	11.653	C6H5ClO4	C03572	1.42399e+06	1.34578e+06	20.66	1.24913e+06	1.23064e+06	20.31	1.14	0.19	0.0370278	1.43	0.22363	1.12431	pos
Citrulline	M159T56_2	159.077	56.5	2.42512	C6H13N3O3	C00327	6.0822e+06	5.5769e+06	40.76	9.48707e+06	9.65612e+06	26.22	0.64	-0.64	5.81251e-05	4.24	0.00399651	2.55246	pos
Ethanone, 1-(4-butylphenyl)-	M159T61	158.981	60.6	18.539	C12H16O		1.61273e+06	976067	70.1	2.34083e+06	1.72334e+06	66.72	0.69	-0.54	0.106828	0.97	0.416872	1.04303	pos
1-Chloro-2,4-dinitrobenzene	M159T64	159.014	64	16.093	C6H3ClN2O4	C14397	907557	921035	9.52	804499	841260	13.91	1.13	0.17	0.00770303	2.11	0.0835858	1.50048	pos
5-(1,2-Dihydroxyethyl)-4-hydroxyoxolane-2,3-dione	M160T255	159.968	254.8	2.897	C6H8O6		5.93701e+06	5.43455e+06	50.67	5.479e+06	5.16862e+06	53.43	1.08	0.12	0.466275	0.33	0.827031	0.178927	pos
Threonylglycine	M160T34	159.97	34.3	13.356	C6H12N2O4		3.37548e+07	3.14597e+07	51.97	2.85231e+07	2.73324e+07	53.42	1.18	0.24	0.544856	0.26	0.872803	0.373525	pos
Serotonin	M160T51	160.097	51.3	15.582	C10H12N2O	C00780	5.024e+06	6.01313e+06	59.71	7.59186e+06	7.62579e+06	26.87	0.66	-0.6	0.00395117	2.4	0.053831	1.92573	pos
2-aminooctanoate	M160T54	160.133	53.9	1.882	C8H17NO2		6.13962e+07	2.15737e+07	182.56	4.55346e+07	2.53413e+07	218.63	1.35	0.43	0.387404	0.41	0.774914	0.503282	pos
3-Dehydrocarnitine	M160T71_1	160.097	70.8	1.15417	C7H13NO3	C02636	2.49659e+06	2.32684e+06	25.7	2.78651e+06	2.9662e+06	25.87	0.9	-0.16	0.322615	0.49	0.712114	0.827494	pos
Carnitine	M162T51	162.112	51	0.397	C7H15NO3	C00318	4.25558e+08	3.70913e+08	44.22	3.84218e+08	3.59147e+08	40.79	1.11	0.15	0.475422	0.32	0.835235	0.448424	pos
D-Arabino-hexos-2-ulose	M162T55	162.05	54.6	10.9375	C6H10O6	C19679	1.32231e+07	8.98041e+06	119.54	1.31861e+07	9.52415e+06	108.85	1	0	0.813986	0.09	0.968051	0.284294	pos
4-Nitrophenol	M162T61	162.014	60.8	12.1144	C6H5NO3	C00870	390219	393921	13.8	291784	326934	25.49	1.34	0.42	0.000152524	3.82	0.00696969	2.45413	pos
Caffeic acid	M163T317	163.039	316.9	2.648	C9H8O4	C01197	1.28646e+07	9.24165e+06	60.49	1.55052e+07	1.07876e+07	62.55	0.83	-0.27	0.386318	0.41	0.774245	0.655326	pos
4-(4-Methylphenyl)-2-butanone	M163T329	163.112	328.7	1.007	C11H14O		4.71716e+06	3.16159e+06	122.07	4.59579e+06	3.29907e+06	119.11	1.03	0.04	0.83843	0.08	0.972687	0.0246673	pos
cis-p-Coumaric acid	M165T69	165.055	69	0.495	C9H8O3	C06738	1.8185e+07	1.22357e+07	72.25	1.93596e+07	9.48792e+06	99.9	0.94	-0.09	0.818236	0.09	0.968726	0.184625	pos
Methionine sulfoxide	M166T61	166.053	60.8	0.975	C5H11NO3S	C02989	8.75146e+06	8.75781e+06	3.68	9.21794e+06	9.26793e+06	4.09	0.95	-0.07	0.000105773	3.98	0.00537606	2.46409	pos
Dihydroconiferyl alcohol	M166T72	166.098	72	6.77806	C10H14O3	C10448	1.57617e+06	1.77972e+06	41.72	1.31175e+06	1.05847e+06	41.34	1.2	0.26	0.212619	0.67	0.596512	0.859166	pos
L-Phenylalanine	M166T83	166.087	83.1	2.703	C9H11NO2	C00079	1.49878e+09	9.80925e+08	178.81	8.33581e+08	8.57496e+08	47.15	1.8	0.85	0.470436	0.33	0.830573	0.270902	pos
3-Methylxanthine	M167T269	167.056	269	3.292	C6H6N4O2	C16357	582982	587610	30.77	637584	646674	24.44	0.91	-0.13	0.257226	0.59	0.652695	0.767355	pos
1-deoxy-L-glycero-tetrulose 4-phosphate	M167T41	167.012	40.9	12.659	C4H9O6P	C15556	1.16654e+07	1.14816e+07	25.2	1.10587e+07	1.14984e+07	25.85	1.05	0.08	0.547706	0.26	0.873957	0.275394	pos
FAMP	M167T83	167.09	83.1	15.76	C7H10N4O	C19872	3.63762e+07	3.29439e+07	36.29	4.18844e+07	3.67897e+07	39.87	0.87	-0.2	0.189807	0.72	0.565178	0.669919	pos
2-Pyrone-4,6-dicarboxylate	M168T66	168.014	66.1	17.009	C7H4O6	C03671	4.73291e+06	4.53481e+06	20.18	4.72488e+06	4.2704e+06	38.03	1	0	0.661736	0.18	0.922488	0.475647	pos
Pyridoxal	M168T72	168.063	71.8	12.595	C8H9NO3	C00250	6.55149e+06	6.92752e+06	14.42	6.47223e+06	6.68145e+06	16.56	1.01	0.02	0.762545	0.12	0.956052	0.462047	pos
2,6-Dihydroxyphenylacetate	M169T299	169.05	299	2.761	C8H8O4	C06207	927238	993250	18.74	869554	896306	10.08	1.07	0.09	0.346572	0.46	0.733101	0.686326	pos
(S)-2-Aceto-2-hydroxybutanoic acid	M169T41	169.046	41.5	6.665	C6H10O4	C06006	1.22417e+07	1.11872e+07	42.45	1.17871e+07	1.11019e+07	39.56	1.04	0.05	0.716365	0.14	0.94027	0.269316	pos
6-Imino-5-oxocyclohexa-1,3-dienecarboxylate	M169T50	169.059	49.9	12.82	C7H5NO3	C04584	6.45587e+07	5.86123e+07	35.63	5.66181e+07	5.51905e+07	26.04	1.14	0.19	0.0836691	1.08	0.365097	1.35801	pos
Uric acid	M169T56	169.036	55.6	1.09	C5H4N4O3	C00366	4.0934e+06	4.05873e+06	11	4.1078e+06	4.06793e+06	11.96	1	-0.01	0.942014	0.03	0.991702	0.279534	pos
Pentafluorobenzene	M169T62_1	168.983	62.5	14.577	C6HF5		4.81145e+06	4.91759e+06	10.71	4.70563e+06	4.80703e+06	11.2	1.02	0.03	0.521014	0.28	0.859185	0.512424	pos
Hexafluoroisopropanol	M169T62_2	169.006	62.4	6.018	C3H2F6O		921840	960096	25.99	903023	838209	40.97	1.02	0.03	0.565118	0.25	0.880469	0.10798	pos
D-Glycerate 3-phosphate	M170T212	169.976	212	11.3686	C3H7O7P	C00197	1.10403e+07	1.06392e+07	22.88	1.29854e+07	1.09872e+07	40.71	0.85	-0.23	0.244425	0.61	0.636543	1.05786	pos
8-Amino-7-oxononanoic acid	M170T240	170.118	239.8	0.89	C9H17NO3	C01092	1.07869e+07	1.05483e+07	19.15	1.11223e+07	1.12187e+07	17.54	0.97	-0.04	0.57784	0.24	0.888993	0.0315921	pos
L-Leucine	M170T309	170.191	309	7.49287	C6H13NO2	C00123	669394	626294	39.59	587480	532869	46.3	1.14	0.19	0.27969	0.55	0.679326	0.686879	pos
Homoarecoline	M170T41	170.042	41.1	19.304	C9H15NO2		1.65142e+06	1.76502e+06	60.64	1.68292e+06	1.05479e+06	103.81	0.98	-0.03	0.340172	0.47	0.728018	0.524474	pos
Diphenyl ether	M171T233	171.138	232.7	0.881	C12H10O		2.3775e+06	1.2437e+06	90.66	2.34529e+06	1.70214e+06	80.62	1.01	0.02	0.913197	0.04	0.988524	0.175738	pos
6-Decanolide	M171T240	171.121	239.9	5.311	C10H18O2		911656	863345	20.42	898508	841871	16.29	1.01	0.02	0.870273	0.06	0.97984	0.359135	pos
7,8-diaminopelargonate	M171T285	171.149	285.5	0.693	C9H20N2O2	C01037	1.80484e+07	1.86892e+07	30.59	1.66786e+07	1.58054e+07	29.6	1.08	0.11	0.514731	0.29	0.857186	0.471885	pos
xi-5-Hexyldihydro-2(3H)-furanone	M171T342	171.138	342.1	1.465	C10H18O2		2.73513e+06	3.08091e+06	65.2	2.28754e+06	2.66697e+06	59.98	1.2	0.26	0.595084	0.23	0.894755	0.32355	pos
3-Chloro-2-methyldienelactone	M172T141	171.993	140.6	5.393	C7H5ClO4	C18309	9.44216e+06	9.20269e+06	24.35	8.39481e+06	7.4515e+06	31.14	1.12	0.17	0.128774	0.89	0.461018	0.940977	pos
2-Chloro-5-methyl-cis-dienelactone	M172T213	171.993	212.8	5.393	C7H5ClO4	C18304	2.61222e+06	2.59152e+06	10.65	3.15315e+06	2.71769e+06	32.82	0.83	-0.27	0.0218631	1.66	0.158158	1.53552	pos
N6,N6,N6-Trimethyl-L-lysine	M172T251	172.133	251.3	0.596	C9H20N2O2	C03793	1.06644e+08	1.03744e+08	53.18	1.29422e+08	1.25676e+08	41.12	0.82	-0.28	0.187867	0.73	0.562072	1.06875	pos
DL-Malic acid	M173T251_1	173.118	251.4	9.66984	C4H6O5	C00149	3.03336e+06	3.50425e+06	65.57	1.90256e+06	1.36271e+06	162.42	1.59	0.67	0.165903	0.78	0.529293	1.18643	pos
Glycerophosphoric acid	M173T62	172.956	61.9	19.371	C3H9O6P	C03189	7.9778e+07	7.55447e+07	33.03	9.50229e+07	8.16232e+07	47.42	0.84	-0.25	0.299389	0.52	0.690905	0.910293	pos
3-Sulfocatechol	M173T68	172.993	68.1	13.261	C6H6O5S	C06336	1.1378e+06	1.28086e+06	34.11	1.163e+06	1.11277e+06	40.38	0.98	-0.03	0.933033	0.03	0.991565	0.162992	pos
Diacetyl	M173T71	173.079	71.2	12.8937	C4H6O2	C00741	2.35291e+07	2.45521e+07	15.26	1.87711e+07	1.74328e+07	18.13	1.25	0.33	7.0295e-05	4.15	0.00445828	2.38415	pos
gamma-Glutamyl-gamma-aminobutyraldehyde	M173T73	173.129	73.3	1.45545	C9H16N2O4	C15700	1.71526e+06	1.53566e+06	25.69	2.14651e+06	1.77697e+06	28.97	0.8	-0.32	0.00750856	2.12	0.0823256	1.9465	pos
Bromobenzene-2,3-oxide	M173T87	172.957	87.1	17.637	C6H5BrO	C14840	3.206e+07	2.84119e+07	35.66	3.4151e+07	2.67376e+07	51.7	0.94	-0.09	0.942514	0.03	0.991702	0.183871	pos
4-hydroxy-2-nonenal (4-HNE)	M174T242	174.149	242.3	0.867	C9H16O2	C21642	3.29217e+06	2.91978e+06	48.32	2.20146e+06	2.10957e+06	23.57	1.5	0.58	0.00790453	2.1	0.084037	1.51794	pos
4-Sulfocatechol	M174T58	174.113	57.9	7.916	C6H6O5S	C06674	2.35465e+06	2.27476e+06	30.65	1.99601e+06	1.80659e+06	27.75	1.18	0.24	0.121593	0.92	0.448181	0.990757	pos
1,3,6,8-Naphthalenetetrol	M175T327	175.148	327.3	0.676	C10H8O4	C04033	1.85183e+07	1.64336e+07	56.42	1.60736e+07	1.58445e+07	60.88	1.15	0.2	0.363082	0.44	0.748572	0.325476	pos
Bis(methylthio) selenide	M175T67	175.024	66.9	5.607	C2H6S2Se		2.81728e+06	2.93955e+06	31.73	3.20394e+06	3.12159e+06	32	0.88	-0.19	0.21376	0.67	0.597422	0.69679	pos
Nitrilotriacetic acid	M175T70	175.048	70.4	2.73171	C6H9NO6	C14695	2.58259e+06	2.66904e+06	16.26	2.31906e+06	2.33471e+06	22.04	1.11	0.16	0.0617496	1.21	0.304477	1.25668	pos
Pegorgotein	M176T57	176.092	57.1	1.532	C7H13NO4		828294	785291	38.81	840256	732623	36.2	0.99	-0.02	0.833826	0.08	0.972484	0.358104	pos
Formamide, N-[(1Z)-2-(4-methoxyphenyl)ethenyl]-	M178T136	178.086	136.3	0.275	C10H11NO2		416727	450242	51.93	421809	426800	49.24	0.99	-0.02	0.955067	0.02	0.994118	0.0121139	pos
dihomomethionine	M178T90	178.09	89.7	1.56427	C7H15NO2S	C17217	1.59839e+06	1.55237e+06	51.77	1.69644e+06	1.6292e+06	36.69	0.94	-0.09	0.448889	0.35	0.815226	0.596199	pos
Rimantadine	M180T302	180.175	301.7	2.403	C12H21N	C07236	1.522e+06	1.41951e+06	29.66	1.86498e+06	1.51274e+06	44.69	0.82	-0.29	0.0880892	1.06	0.373744	1.3477	pos
Phosphoenol-4-deoxy-3-tetrulosonate	M181T36	180.992	35.6	10.765	C4H7O7P	C04309	1.20112e+07	1.16533e+07	34.66	1.244e+07	1.24368e+07	34.46	0.97	-0.05	0.740108	0.13	0.949429	0.233679	pos
Norecasantalic acid	M181T53	181.008	52.7	0.774	C11H16O2		3.84888e+07	4.05536e+07	17.68	3.59967e+07	4.04337e+07	27.33	1.07	0.1	0.268756	0.57	0.665856	0.37483	pos
5-Methylthioribose	M181T70	181.053	69.8	1.085	C6H12O4S	C03089	2.99389e+07	2.46136e+07	58.22	2.8964e+07	2.89861e+07	44.8	1.03	0.05	0.86644	0.06	0.978269	0.0460665	pos
2-Amino-4,6-dinitrotoluene	M181T75	181.027	75.1	12.2544	C7H7N3O4	C16395	8.41867e+06	7.95993e+06	25.41	7.86881e+06	7.42458e+06	23.48	1.07	0.1	0.42156	0.38	0.8014	0.492553	pos
Stachydrine	M182T255	182.191	255.4	8.646	C7H13NO2	C10172	2.21992e+07	2.45485e+07	36.24	2.66464e+07	3.22883e+07	40.78	0.83	-0.26	0.425532	0.37	0.803842	0.631232	pos
L-Fucose	M182T59	182.104	59.1	8.26111	C6H12O5	C01019	4.77997e+06	4.78013e+06	10.14	4.90266e+06	4.88112e+06	14.19	0.97	-0.04	0.59266	0.23	0.893769	0.186267	pos
L-Tyrosine	M182T69	182.082	69	2.933	C9H11NO3	C00082	1.12234e+08	1.13818e+08	19.89	9.69917e+07	9.16012e+07	31.96	1.16	0.21	0.0431525	1.36	0.247061	1.12939	pos
Vanillylmandelic acid (VMA)	M182T70	182.057	69.8	4.16	C9H10O5	C05584	2.15052e+06	1.96698e+06	41.78	1.65459e+06	1.7165e+06	49.19	1.3	0.38	0.0737997	1.13	0.338073	1.41508	pos
2,3-Dimethylbut-2-enedioic acid	M183T292	183.138	292.2	9.327	C6H8O4		1.82286e+06	1.75905e+06	31.75	1.96072e+06	1.8936e+06	32.31	0.93	-0.11	0.496579	0.3	0.846259	0.553212	pos
7-Methyluric acid	M183T70	183.049	69.7	10.7349	C6H6N4O3	C16355	1.03814e+06	1.04333e+06	2.81	1.05702e+06	1.05034e+06	4.22	0.98	-0.03	0.120033	0.92	0.446493	0.783358	pos
Deoxycarnitine	M184T272	184.206	272	10.4471	C7H15NO2		1.91749e+06	1.79393e+06	25.73	1.77308e+06	1.5505e+06	33.66	1.08	0.11	0.28541	0.54	0.684683	0.608495	pos
2-Amino-5-oxohexanoate	M184T275	184.17	275.4	8.367	C6H11NO3	C05825	667906	693164	17.37	623601	696094	31.01	1.07	0.1	0.293473	0.53	0.689553	0.532357	pos
Dihydroclavaminate	M184T281	184.082	281.1	14.3394	C8H12N2O4	C06659	2.57767e+06	2.60299e+06	32.9	2.80085e+06	2.58895e+06	28.6	0.92	-0.12	0.286934	0.54	0.684948	0.715801	pos
D-Erythrulose 4-phosphate	M184T36	183.989	35.6	0.452	C4H9O7P	C03604	7.69914e+06	4.28724e+06	71.09	9.83239e+06	9.61566e+06	58.87	0.78	-0.35	0.271189	0.57	0.668835	0.741186	pos
Allysine	M184T86	184.17	85.7	8.36737	C6H11NO3	C04076	7.30754e+06	1.92187e+06	198.23	8.28816e+06	5.74466e+06	180.04	0.88	-0.18	0.492879	0.31	0.844661	0.440883	pos
2,6-Dinitrophenol	M185T225	184.984	225.1	0.364	C6H4N2O5		1.6239e+07	1.66664e+07	30.7	1.65307e+07	1.74499e+07	22.7	0.98	-0.03	0.765544	0.12	0.95654	0.0805747	pos
7-hydroxy-4-isopropenyl-7-methyloxepan-2-one	M185T255	184.984	254.8	0.905	C10H16O3	C19079	3.09877e+07	2.66009e+07	73.37	1.82327e+07	1.34083e+07	82.38	1.7	0.77	0.168616	0.77	0.533732	1.02037	pos
(+_-)-3-[(2-methyl-3-furyl)thio]-2-butanone	M185T281	185.083	281.2	7.875	C9H12O2S		769882	834222	29.39	948394	906370	23.72	0.81	-0.3	0.0175618	1.76	0.138756	1.65665	pos
Phosphohydroxypyruvic acid	M185T37	184.984	37.1	5.23	C3H5O7P	C03232	1.81938e+07	1.87367e+07	36.6	2.45129e+07	2.34716e+07	36.85	0.74	-0.43	0.0442747	1.35	0.25114	1.32063	pos
2-Aminodipyrido[1,2-a_3',2'-d]imidazole	M185T87	184.986	86.7	7.744	C10H8N4	C19245	2.64658e+07	2.65634e+07	18.75	2.65546e+07	2.61437e+07	26.06	1	0	0.860585	0.07	0.976604	0.0600389	pos
3-Methoxytyramine	M185T93	185.129	93.1	1.355	C9H13NO2	C05587	1.03215e+08	1.00067e+08	33.95	9.405e+07	8.56417e+07	40.48	1.1	0.13	0.422599	0.37	0.802543	0.508687	pos
(+)-Iridodial	M186T229	186.149	229.4	0.81107	C10H16O2	C09785	3.2317e+06	3.00642e+06	36.46	3.24423e+06	3.07785e+06	17.91	1	-0.01	0.598093	0.22	0.895865	0.488551	pos
(1R,4S)-1-hydroxylimonen-2-one	M186T273	186.149	273.5	0.81107	C10H16O2	C19083	3.5058e+06	3.44195e+06	38.23	5.01486e+06	3.76128e+06	51.17	0.7	-0.52	0.0118854	1.92	0.10773	1.58277	pos
Spermine	M186T277	186.222	277	10.353	C10H26N4	C00750	7.58935e+06	7.53476e+06	30.26	7.79601e+06	8.00703e+06	28.75	0.97	-0.04	0.662288	0.18	0.922488	0.316286	pos
cis and trans-5-Ethyl-4-methyl-2-(2-methylpropyl)-thiazoline	M186T57_2	186.113	56.7	0.191	C10H19NS		2.74138e+06	2.49329e+06	34.79	2.31004e+06	2.23286e+06	31.73	1.19	0.25	0.0545663	1.26	0.282907	1.32456	pos
(1R,2R)-1,2,7,7-Tetramethylbicyclo[2.2.1]heptan-2-ol	M186T89	186.186	89.1	1.97427	C11H20O	C20243	1.11376e+06	910024	39.38	705509	480288	74.5	1.58	0.66	0.000351342	3.45	0.0114878	2.43022	pos
9-methylthiononanaldoxime	M186T93	186.132	93.1	5.43152	C10H21NOS	C17253	5.92459e+06	3.48762e+06	132.19	5.98506e+06	5.39898e+06	81.78	0.99	-0.01	0.512536	0.29	0.856919	0.402456	pos
Kynuramine	M187T289	187.065	289.4	7.799	C9H12N2O		787960	775962	6.04	721535	738160	10.37	1.09	0.13	0.00356373	2.45	0.0509095	2.15347	pos
a-L-Rhamnose	M187T71	187.058	71.3	0.583242	C6H12O5	C02476	7.56556e+06	7.55498e+06	10.23	6.73901e+06	6.89575e+06	13.12	1.12	0.17	0.00279474	2.55	0.0438399	1.93186	pos
1-Hydroxy-2,2,5,5-tetramethylpyrrolidine-3-carboxamide	M187T93	187.134	93	6.604	C9H18N2O2		748723	756815	14.79	583048	628383	40.7	1.28	0.36	0.0598476	1.22	0.298508	1.36633	pos
(2R)-2-hydroxy-3-(1H-indol-3-yl)propanoic acid	M188T140	188.071	140	1.59	C11H11NO3	C22006	1.3435e+07	1.49933e+07	84.5	1.83e+07	2.08305e+07	82.52	0.73	-0.45	0.443562	0.35	0.813067	0.407561	pos
Benzyl thiocyanate	M188T72	188.128	71.8	2.81925	C8H7NS	C02660	5.31549e+06	5.57157e+06	44.58	6.34696e+06	5.39377e+06	69.72	0.84	-0.26	0.746644	0.13	0.95231	0.338583	pos
Plumbagin	M189T46	189.16	46.1	19.393	C11H8O3	C10387	3.76481e+07	3.38077e+07	59.21	2.52118e+07	2.24813e+07	74.17	1.49	0.58	0.0448885	1.35	0.253644	1.22916	pos
N-Acetylglutamine	M189T58	189.088	57.9	2.752	C7H12N2O4		1.39891e+07	1.12264e+07	74.99	2.95542e+07	2.63946e+07	66.27	0.47	-1.08	0.0213124	1.67	0.155455	1.46937	pos
FA 7_3;O4	M189T61	189.04	60.9	1.782	C7H8O6	C11515	1.15393e+06	1.12116e+06	44.54	1.33749e+06	1.12373e+06	58.37	0.86	-0.21	0.710777	0.15	0.938139	0.542953	pos
N-acetylglutamate	M190T69	190.071	69.4	2.652	C7H11NO5	C00624	2.86971e+06	2.89463e+06	10.77	3.26832e+06	3.24157e+06	20.52	0.88	-0.19	0.0387798	1.41	0.230386	1.36901	pos
3-(2-Methylthio)ethylmalate	M191T50	191.041	49.6	19.087	C7H12O5S	C17212	1.15826e+08	1.151e+08	10.89	1.16165e+08	1.13892e+08	12.4	1	0	0.966355	0.01	0.995864	0.219644	pos
5-Phenyl-1,3-oxazinane-2,4-dione	M192T207	192.138	207.1	1.126	C10H9NO3	C16596	4.34635e+07	3.71223e+07	111.15	3.57364e+07	2.29419e+07	101.5	1.22	0.28	0.432879	0.36	0.808707	0.278741	pos
Diethyltoluamide	M192T331	192.139	330.9	1.647	C12H17NO	C10935	1.03427e+07	1.0199e+07	31.31	8.74309e+06	7.83243e+06	34.92	1.18	0.24	0.132933	0.88	0.468957	0.889328	pos
5-Hydroxyindoleacetic acid	M192T85	192.066	85	1.474	C10H9NO3	C05635	524331	598026	34.18	654304	643066	12.65	0.8	-0.32	0.0131301	1.88	0.114245	1.64227	pos
(S)-N-Methylsalsolinol	M194T227	194.121	226.7	18.291	C11H15NO2		4.06558e+07	4.1227e+07	28.98	4.27455e+07	3.88557e+07	39.11	0.95	-0.07	0.716113	0.15	0.94027	0.573964	pos
2-Isopropylphenyl methylcarbamate	M194T292	194.115	292	14.164	C11H15NO2	C18418	1.84022e+07	1.64632e+07	40.36	2.03216e+07	1.86005e+07	51.89	0.91	-0.14	0.854486	0.07	0.975031	0.269245	pos
3,4-Methylenedioxymethamphetamine	M194T317	194.115	317.2	13.649	C11H15NO2	C07577	4.24221e+07	45783831	26.47	3.39511e+07	3.51813e+07	21.78	1.25	0.32	0.0614373	1.21	0.303352	1.1711	pos
Mukonal	M194T341	194.115	340.7	14.16	C13H9NO2		2.4805e+07	2.39586e+07	59.28	2.09419e+07	1.92319e+07	70.38	1.18	0.24	0.131937	0.88	0.466842	1.01008	pos
4-Anilino-4-oxobutanoic acid	M194T364	194.115	363.9	14.164	C10H11NO3		2.56615e+07	2.635e+07	34.03	2.58292e+07	2.6537e+07	44.12	0.99	-0.01	0.871727	0.06	0.97984	0.127552	pos
EDDA	M194T71_2	194.118	70.6	0.77	C6H12N2O4	C21397	2.15709e+07	2.39868e+07	65.59	2.69886e+07	2.07531e+07	78.29	0.8	-0.32	0.215654	0.67	0.599452	0.668003	pos
Ferulic acid	M195T313	195.138	312.9	0.252	C10H10O4	C01494	3.9886e+06	3.65659e+06	29.86	4.64049e+06	4.00574e+06	36.32	0.86	-0.22	0.103462	0.99	0.410784	1.30812	pos
6-(Hydroxymethyl)-2,4(1H,3H)-pteridinedione	M195T317	195.065	316.9	0.423	C7H6N4O3		2.00583e+06	1.9754e+06	19.38	1.88896e+06	1.81795e+06	19.58	1.06	0.09	0.297303	0.53	0.690167	0.505104	pos
3-[(2-Mercapto-1-methylpropyl)thio]-2-butanol	M195T414	195.124	414	7.205	C8H18OS2		1.67766e+07	1.17911e+07	72.66	2.50734e+07	1.29714e+07	88.62	0.67	-0.58	0.127871	0.89	0.458764	0.931638	pos
Azimexon	M195T423	195.124	423.3	7.205	C9H14N4O		1.58408e+07	1.52854e+07	10.71	1.35987e+07	1.37452e+07	30.81	1.16	0.22	0.0140495	1.85	0.119834	1.46929	pos
Phenanthrene-3,4-dihydrodiol	M195T70	195.032	69.7	18.468	C14H12O2	C04468	373449	83909.4	356.95	337306	82204.3	229.81	1.11	0.15	0.651092	0.19	0.919599	0.195256	pos
Methoxamine	M195T80	195.124	79.9	9.602	C11H17NO3	C07513	8.28304e+07	7.02597e+07	81.41	4.11769e+07	3.46553e+07	66.24	2.01	1.01	0.0137883	1.86	0.118367	1.76057	pos
3,5-DICHLOROCATECHOL	M196T36	195.992	35.9	4.89725	C6H4Cl2O2	C02933	8.64831e+06	9.20865e+06	12.36	8.17117e+06	8.2396e+06	21.82	1.06	0.08	0.238457	0.62	0.628791	0.778894	pos
N-Acetylhistidine	M198T61	198.037	61.2	11.602	C8H11N3O3	C02997	753162	623443	39.71	882566	620804	69.69	0.85	-0.23	0.622194	0.21	0.908421	0.403578	pos
Amifostine	M198T66	198.21	65.6	3.937	C5H15N2O3PS	C06819	3.88567e+07	3.65491e+07	42.81	4.53654e+07	3.94996e+07	48.24	0.86	-0.22	0.37432	0.43	0.762002	0.798917	pos
Tetradecanol	M198T83	198.21	83.2	3.433	C14H30O		1.06726e+07	1.09102e+07	45.96	1.03749e+07	1.10797e+07	34.33	1.03	0.04	0.844982	0.07	0.974064	0.160231	pos
Bergapten	M200T141	200.047	140.8	3.03318	C12H8O4	C01557	2.23585e+09	1.76068e+09	65.28	2.25391e+09	1.37712e+09	86.8	0.99	-0.01	0.751403	0.12	0.953176	0.225825	pos
4-Chloro-7-nitrobenzofurazan	M200T208	200.047	207.6	16.745	C6H2ClN3O3		2.98954e+07	3.10451e+07	54.3	2.9526e+07	2.91216e+07	71.16	1.01	0.02	0.780922	0.11	0.960101	0.117076	pos
Neotussilagine	M200T36	200.001	35.6	0.973	C10H17NO3	C10411	1.35824e+06	1.2758e+06	21.78	1.49766e+06	1.51178e+06	20.16	0.91	-0.14	0.120971	0.92	0.447669	1.11872	pos
gamma-Glutamyl-beta-aminopropiononitrile	M200T386	200.201	385.5	1.596	C8H13N3O3	C06114	7.7339e+06	5.20488e+06	55.91	1.54871e+07	1.57671e+07	50.97	0.5	-1	0.00215995	2.67	0.0373022	2.11483	pos
Camalexin	M201T141	201.051	140.8	12.4684	C11H8N2S	C21721	2.26957e+08	1.68238e+08	69.85	2.26759e+08	1.27005e+08	95.3	1	0	0.608673	0.22	0.901301	0.343861	pos
5-Hydroxyisourate	M202T141_2	202.058	141.1	2.57441	C5H4N4O4	C11821	637501	450163	64.29	712297	750945	50.2	0.89	-0.16	0.339756	0.47	0.727893	0.569328	pos
Choline phosphate	M202T72	202.108	72.3	1.52681	[C5H15NO4P]+	C00588	174491	159330	27.06	204943	199225	20.52	0.85	-0.23	0.0180403	1.74	0.141194	1.56805	pos
4-Ethylphenylsulfate	M203T141	203.048	140.8	3.718	C8H10O4S		7.81192e+07	7.3648e+07	35.46	7.15307e+07	6.65363e+07	34.03	1.09	0.13	0.424192	0.37	0.803842	0.504784	pos
Symmetric dimethylarginine	M203T49	203.15	49.2	0.27	C8H18N4O2		4.80757e+06	4.71367e+06	12.5	5.49635e+06	5.47789e+06	16.69	0.87	-0.19	0.00620786	2.21	0.0731258	1.92026	pos
threo-(Homo)2-isocitrate	M203T51_2	203.053	51	9.907	C8H12O7	C16597	3.43217e+08	3.42072e+08	5.6	3.66099e+08	3.73471e+08	14.57	0.94	-0.09	0.119459	0.92	0.445443	1.44342	pos
SCHEMBL14765177	M203T54	203.139	53.9	0.0601563	C10H18N2O5	C19972	1.65409e+07	1.49898e+07	18.89	1.6135e+07	1.44526e+07	26.11	1.03	0.04	0.588571	0.23	0.892168	0.178569	pos
N-Acetyl-b-glucosaminylamine	M203T56_1	203.102	56.5	0.630323	C8H16N2O5	C01239	2.54651e+07	2.52278e+07	32.01	2.90084e+07	2.74826e+07	32.87	0.88	-0.19	0.20104	0.7	0.580702	0.961647	pos
Eugenol	M203T56_2	203.184	55.6	12.9113	C10H12O2	C10453	2.68927e+08	2.42802e+08	28.36	2.90303e+08	2.55399e+08	39.52	0.93	-0.11	0.49057	0.31	0.844608	0.658223	pos
L-histidinol-phosphate	M204T51	204.056	51	13.9588	C6H12N3O4P	C01100	2.39081e+07	2.15086e+07	47.02	5.93737e+07	2.87994e+07	216.93	0.4	-1.31	0.0665992	1.18	0.319347	1.43788	pos
4-Pyridoxolactone	M204T54	204.143	53.8	11.5477	C8H7NO3	C00971	1.66745e+06	1.49021e+06	38.61	1.9486e+06	1.86852e+06	25.34	0.86	-0.22	0.0495745	1.3	0.269365	1.36576	pos
Epoxyguaiene	M204T56_3	204.187	55.6	0.285	C15H24O		1.79216e+07	1.6138e+07	33.93	1.63333e+07	1.35692e+07	42.29	1.1	0.13	0.299066	0.52	0.690905	0.585532	pos
Meta-Tyrosine	M204T69	204.064	68.8	4.85	C9H11NO3	C20807	793723	605640	108.28	2.18907e+06	973155	208.7	0.36	-1.46	0.00809685	2.09	0.0850979	1.69322	pos
L-Tryptophan	M205T140	205.098	140.2	2.196	C11H12N2O2	C00078	4.82172e+07	4.12279e+07	39.21	3.33054e+07	2.978e+07	69.03	1.45	0.53	0.001914	2.72	0.0350724	1.97065	pos
Tetraglyme	M205T414	205.086	413.9	1.873	C10H22O5		8.15454e+06	8.59265e+06	12.22	9.43459e+06	8.92516e+06	19.83	0.86	-0.21	0.00494391	2.31	0.0631889	1.98673	pos
N-acetylglucosamine_N-acetylgalactosamine	M205T50	205.069	50.1	10.047	C8H15NO6		2.93645e+07	2.42756e+07	69.08	2.42679e+07	2.24419e+07	37.66	1.21	0.28	0.386642	0.41	0.774245	0.529374	pos
Levamisole	M205T56	205.083	56.5	18.083	C11H12N2S	C07070	2.34124e+06	2.3655e+06	16.73	2.68696e+06	2.5413e+06	21.19	0.87	-0.2	0.039635	1.4	0.23365	1.58461	pos
Linuron	M205T68	205.029	67.7	1.83594	C9H10Cl2N2O2	C11007	6.91974e+06	6.84831e+06	3.87	7.69812e+06	7.68788e+06	7.75	0.9	-0.15	9.61566e-06	5.02	0.00115486	2.8957	pos
Monoethylglycinexylidide	M207T216	207.149	216	1.051	C12H18N2O	C16561	6.42869e+06	5.34807e+06	88.03	1.55266e+07	1.40088e+07	62.13	0.41	-1.27	0.00388608	2.41	0.0530763	1.82089	pos
3-Methylbutyl 2-furanbutanoate	M207T281	207.124	281	5.181	C13H20O3		6.10123e+06	6.65201e+06	60.69	9.83075e+06	8.99421e+06	75.71	0.62	-0.69	0.120301	0.92	0.44677	0.884611	pos
Methyl indole-3-acetate	M207T93	207.111	92.9	9.65676	C11H11NO2	C20635	2.01651e+06	1.94364e+06	15.69	2.08634e+06	2.05869e+06	16.03	0.97	-0.05	0.495378	0.31	0.845787	0.224542	pos
Cyclohexyl propan-2-yl carbonate	M209T49	208.891	48.7	0.906	C10H18O3		1.39577e+08	1.40958e+08	14.71	7.40615e+07	6.73805e+07	44.84	1.88	0.91	1.80864e-07	6.74	7.39233e-05	3.39568	pos
beta-Ionone	M210T323	210.185	323.5	0.321525	C13H20O	C12287	6.88962e+06	7.54553e+06	30.4	4.30598e+06	4.69171e+06	34.59	1.6	0.68	0.000178429	3.75	0.00772179	2.18821	pos
Isoamyl 2-furonpropionate	M211T327	211.169	327.3	0.226	C12H18O3		1.10421e+08	1.1094e+08	28.74	1.40421e+08	1.42202e+08	28.39	0.79	-0.35	0.0131259	1.88	0.114245	1.78668	pos
7,8-Dehydro-3,4-dihydro-beta-ionol	M212T288	212.165	287.9	0.48	C13H22O		7.68408e+06	6.4257e+06	68.19	8.15853e+06	6.83459e+06	58.63	0.94	-0.09	0.629401	0.2	0.909368	0.654267	pos
10-Undecenyl acetate	M213T313	213.148	312.9	0.532	C13H24O2		3.72466e+06	4.1116e+06	45.57	3.65018e+06	3.46865e+06	42.85	1.02	0.03	0.877953	0.06	0.97984	0.285302	pos
Chlorpropham	M214T235	214.064	235.5	3.604	C10H12ClNO2	C14506	7.39792e+06	7.1192e+06	56.8	7.4784e+06	6.66929e+06	49.36	0.99	-0.02	0.765236	0.12	0.956521	0.207251	pos
Fenchyl acetate	M214T310	214.18	309.9	1.179	C12H20O2	C11338	6.47812e+07	6.39352e+07	16.47	5.5393e+07	5.79206e+07	33.16	1.17	0.23	0.0450168	1.35	0.253794	1.5667	pos
4'-Hydroxy-2-biphenylcarboxylic acid	M215T226	215.126	225.6	14.488	C13H10O3		1.90176e+06	2.3238e+06	51.93	1.70891e+06	2.12002e+06	64.41	1.11	0.15	0.48212	0.32	0.840375	0.506526	pos
Furanogermenone	M215T236	215.066	235.5	17.978	C15H20O2	C17488	355626	308264	51.77	362782	273581	77.56	0.98	-0.03	0.84934	0.07	0.974461	0.180158	pos
Alantolactone	M215T238	215.139	237.6	17.353	C15H20O2	C09289	437774	443961	7.32	470191	468274	13.06	0.93	-0.1	0.0583458	1.23	0.29326	1.7034	pos
7-methyl-1,2-dihydronaphthalene-1,2-diol	M215T310_2	215.184	310	10.333	C11H12O2	C14102	1.09809e+07	9.59948e+06	28.4	2.19217e+07	2.21332e+07	32.3	0.5	-1	4.77792e-06	5.32	0.000747897	3.12629	pos
Citric acid	M215T67	215.016	66.8	0.360437	C6H8O7	C00158	7.23839e+07	6.64415e+07	36.73	39714810	4.05875e+07	73.19	1.82	0.87	0.000458262	3.34	0.0137053	2.26424	pos
N2-Succinyl-L-glutamic acid 5-semialdehyde	M215T70_1	215.054	70.3	4.70217	C9H13NO6	C05932	498077	540756	37.36	560276	566289	34.83	0.89	-0.17	0.400838	0.4	0.788561	0.55466	pos
5,6-dihydroxy-3-methyl-5,6-dihydroquinolin-2(1H)-one	M216T235	216.06	235.5	14.3955	C10H11NO3	C06726	2.32698e+06	2.12908e+06	30.21	2.6167e+06	2.14035e+06	48.26	0.89	-0.17	0.519609	0.28	0.858958	0.472147	pos
2,6-Dimethyl-5-heptenal propyleneglycol acetal	M216T292	216.196	292.2	2.328	C12H22O2		9.42125e+06	6.79466e+06	65.63	1.1662e+07	1.24701e+07	50.19	0.81	-0.31	0.214969	0.67	0.59909	0.917043	pos
Ethyl butylacetylaminopropionate	M216T310	216.159	310	0.518	C11H21NO3	C18830	2.71677e+06	2.80156e+06	40.41	4.45412e+06	3.90059e+06	43.13	0.61	-0.71	0.00188478	2.72	0.0350724	2.13591	pos
Fencamfamine	M216T57	216.098	57	17.123	C15H21N		2.5432e+06	2.42253e+06	27.44	2.90451e+06	2.36049e+06	57.58	0.88	-0.19	0.599544	0.22	0.896878	0.447948	pos
zealexin A1	M217T253	217.155	253.2	18.8	C15H22O2	C22011	999084	947463	25.67	1.248e+06	1.32083e+06	25.56	0.8	-0.32	0.0238704	1.62	0.166005	1.70515	pos
1,3,4,6-Tetrachloro-1,4-cyclohexadiene	M217T48	216.922	47.6	1.133	C6H4Cl4	C06597	5.65951e+08	3.26999e+08	62.62	5.29374e+08	3.54004e+08	65.89	1.07	0.1	0.723967	0.14	0.942361	0.190655	pos
Dodecanoic acid	M218T264	218.212	264.2	2.081	C12H24O2	C02679	2.66434e+07	2.34257e+07	32.64	2.66528e+07	2.16737e+07	56.66	1	0	0.533773	0.27	0.86518	0.0621741	pos
CAR 3_0	M218T71_1	218.139	71.3	0.357	C10H19NO4	C03017	3.04319e+06	2.93118e+06	47.29	4.05627e+06	3.28911e+06	49.27	0.75	-0.41	0.0409756	1.39	0.239252	1.42532	pos
alpha-D-Glucose	M219T281	219.159	281.3	8.3803	C6H12O6	C00267	573513	624871	35.72	539138	562548	32.8	1.06	0.09	0.818957	0.09	0.968726	0.0847768	pos
2-(3-Hydroxy-4-methylphenyl)-5-methyl-4-hexen-3-one	M219T286	219.175	285.6	2.132	C14H18O2		2.14317e+06	2.11963e+06	6.99	2.20096e+06	2.22217e+06	11.9	0.97	-0.04	0.492492	0.31	0.844661	0.90693	pos
Pantothenic acid	M220T84	220.118	84.4	0.71	C9H17NO5	C00864	1.14886e+07	1.01297e+07	96.71	1.00171e+07	9242099	70.18	1.15	0.2	0.876746	0.06	0.97984	0.024183	pos
Methionyl-Alanine	M221T275	221.175	275.4	2.139	C8H16N2O3S		3.12503e+06	3.10332e+06	5.62	2.80437e+06	2.76206e+06	11.26	1.11	0.16	0.000349635	3.46	0.0114866	2.38907	pos
Dyspropterin	M221T61	221.065	60.8	6.39186	C9H11N5O3	C03684	741837	484744	79.7	464791	371641	76.89	1.6	0.67	0.060037	1.22	0.29925	1.38629	pos
Didehydroagroclavine	M221T84	221.122	84.5	8.6214	C16H17N2+	C20457	512920	462489	38.66	618269	556324	61.5	0.83	-0.27	0.311325	0.51	0.702691	0.505345	pos
Procarbazine	M222T238	222.149	237.6	0.215	C12H19N3O	C07402	1.23728e+07	1.26488e+07	23.05	1.27614e+07	1.1846e+07	42.76	0.97	-0.04	0.862686	0.06	0.976616	0.304672	pos
Avenic acid B	M222T277	222.185	277	0.141	C8H15NO6		696757	562443	56.64	326310	303342	47.06	2.14	1.09	1.51118e-05	4.82	0.00152298	2.66556	pos
2'-Deoxysepiapterin	M222T293	222.146	292.5	11.019	C9H11N5O2		3.81933e+06	3.29607e+06	41.41	4.64145e+06	4.00715e+06	39.59	0.82	-0.28	0.103868	0.98	0.411059	1.13601	pos
Dihydrobiopterin	M222T58_1	222.098	57.7	4.26038	C9H13N5O3	C02953	568660	416202	62.58	582398	604254	42.72	0.98	-0.03	0.736021	0.13	0.947324	0.0757768	pos
Hydrocotarnine	M222T70	222.079	70.4	15.396	C12H15NO3		661364	475514	61.36	863849	586282	86.15	0.77	-0.39	0.350176	0.46	0.737915	0.664167	pos
coniferyl acetate	M223T326	223.097	326.1	1.43068	C12H14O4	C20225	654112	530040	52.65	2.97678e+06	3.26191e+06	35.57	0.22	-2.19	5.65105e-12	11.25	4.15748e-08	3.51622	pos
2-(3-methylthio)propylmalate	M223T334	223.064	334.2	1.937	C8H14O5S	C17214	5.46966e+07	5.48986e+07	18.74	5.36737e+07	5.24136e+07	18.31	1.02	0.03	0.754843	0.12	0.953861	0.042965	pos
2-succinylbenzoate	M223T377	223.064	376.9	16.599	C11H10O5	C02730	4.24538e+07	4.29772e+07	9.2	3.53326e+07	3.36617e+07	41.66	1.2	0.26	0.00777371	2.11	0.0837353	1.70704	pos
Lipoamide	M223T56	223.093	56.2	3.26062	C8H15NOS2	C00248	7.1916e+06	7.24619e+06	18.47	5.3915e+06	5.29122e+06	19.85	1.33	0.42	1.62762e-05	4.79	0.00161816	2.53502	pos
Norketamine	M224T276	224.164	276.2	0.879	C12H14ClNO		649533	588283	67.78	869739	698147	57.45	0.75	-0.42	0.230523	0.64	0.621458	0.583616	pos
Methyl 4-chloro-1H-indole-3-acetate	M224T340	224.125	340.2	15.677	C11H10ClNO2		1.00814e+08	9.44279e+07	23.3	9.47041e+07	93111689	16.91	1.06	0.09	0.416388	0.38	0.79777	0.540361	pos
Tigloidine	M224T364	224.125	364.2	15.677	C13H21NO2	C10868	2.05764e+07	1.59218e+07	87.81	2.06394e+07	1.61427e+07	66.04	1	0	0.851964	0.07	0.974914	0.0977194	pos
4-Hydroxy-4-(methylnitrosoamino)-1-(3-pyridinyl)-1-butanone	M224T43	224.103	43.1	0.728	C10H13N3O3	C19566	1.06568e+06	972655	25.78	1.09202e+06	1.03368e+06	39.35	0.98	-0.04	0.771965	0.11	0.95761	0.355071	pos
2-Phenoxyethyl isobutyrate	M226T302	226.18	301.7	1.978	C12H16O3		9.59758e+07	9.20808e+07	38.93	1.20743e+08	1.21813e+08	31.08	0.79	-0.33	0.0188592	1.72	0.144078	1.74451	pos
Nnal-N-oxide	M226T422	226.159	421.7	13.213	C10H15N3O3	C19603	6.53148e+06	5.88217e+06	44.91	8.97633e+06	6.56834e+06	85.22	0.73	-0.46	0.717614	0.14	0.94075	0.552402	pos
5-(Methylthio)-2,3-dioxopentyl phosphate	M226T69_1	226.004	68.6	10.3185	C6H11O6PS	C15650	533584	539303	18.75	554158	493320	32.26	0.96	-0.05	0.896623	0.05	0.984152	0.277643	pos
Thymidine	M226T72	226.069	72.1	10.5933	C10H14N2O5	C00214	3.36513e+06	2.26121e+06	73.59	1.8497e+06	1.40977e+06	81.64	1.82	0.86	0.00266097	2.57	0.0425582	1.8657	pos
Cytidine	M226T75	226.084	75	6.9522	C9H13N3O5	C00475	7.82638e+06	7.8374e+06	10.17	6.48516e+06	6.23755e+06	13.91	1.21	0.27	6.03366e-06	5.22	0.00085914	2.63487	pos
1,8-diazacyclotetradecane-2,9-dione	M227T122	227.175	122.3	0.420909	C12H22N2O2	C04277	7.13088e+06	7.60369e+06	26.33	7.67423e+06	7.66676e+06	26.62	0.93	-0.11	0.388872	0.41	0.775951	0.655589	pos
Creatinine	M227T52	227.125	51.8	2.619	C4H7N3O	C00791	3.47337e+07	3.63739e+07	19	3.63267e+07	3.21728e+07	31.85	0.96	-0.06	0.800432	0.1	0.964048	0.345547	pos
Caranine	M228T281	228.136	281.2	9.13323	C16H17NO3	C08521	740392	625309	56.74	631092	582465	34.59	1.17	0.23	0.534466	0.27	0.865712	0.498766	pos
(Z)-8-Tetradecenal	M228T327	228.196	327.3	1.329	C14H26O		7.01345e+08	6.97726e+08	13.64	7.22201e+08	7.16727e+08	7.37	0.97	-0.04	0.306811	0.51	0.699098	0.767226	pos
Citral propylene glycol acetal	M228T331	228.269	330.9	0.598	C13H22O2		6.30999e+06	5.25342e+06	52.95	6.95878e+06	7.81287e+06	50.28	0.91	-0.14	0.931009	0.03	0.991499	0.0275041	pos
Tetradec-2-enal	M228T376	228.195	376.3	2.176	C14H26O		7.50191e+07	5.04736e+07	60.6	9.0415e+07	8.71077e+07	50.97	0.83	-0.27	0.285122	0.54	0.684683	0.598703	pos
2-Propenyl cyclohexanebutanoate	M228T398	228.196	397.6	1.768	C13H22O2		2.06727e+07	2.08433e+07	3.31	20208125	2.03326e+07	6.85	1.02	0.03	0.178506	0.75	0.549135	1.32987	pos
Avocadynofuran	M229T327_2	229.199	327.3	16.292	C17H26O		1.12585e+08	1.11322e+08	13.5	1.02858e+08	1.00695e+08	25.26	1.09	0.13	0.0980752	1.01	0.39905	1.26572	pos
miltiradiene	M229T331	229.272	331.3	19.045	C20H32	C20711	1.28906e+06	1.39426e+06	34.4	1.7349e+06	1.69236e+06	47.68	0.74	-0.43	0.0655551	1.18	0.316255	1.35388	pos
Dihydrobaicalein	M229T46	228.956	46	0.672	C15H12O5		3.04107e+07	2.72878e+07	24.35	2.55103e+07	2.41392e+07	28.69	1.19	0.25	0.0186019	1.73	0.142861	1.41234	pos
5-Methoxytryptophol	M230T292	230.19	291.8	9.01524	C11H13NO2		520622	491617	28.77	485701	427715	33.48	1.07	0.1	0.39119	0.41	0.778255	0.489484	pos
7-Deoxyloganetin	M230T307	230.212	307.2	1.538	C11H16O4	C20790	2.73598e+06	2.40335e+06	47.35	3.59632e+06	2.68505e+06	56.94	0.76	-0.39	0.0933195	1.03	0.388101	1.02221	pos
12-Methyltridecanal	M230T313	230.175	312.8	1.14	C14H28O		3.63239e+06	3.61633e+06	13.42	3.72214e+06	3.46426e+06	22.02	0.98	-0.04	0.840108	0.08	0.972687	0.347072	pos
1,4'-Bipiperidine-1'-carboxylic acid	M230T55	230.187	55	1.323	C11H20N2O2	C16836	9.81811e+06	8.6826e+06	38.43	1.14224e+07	1.09997e+07	32.5	0.86	-0.22	0.0939224	1.03	0.388833	1.02907	pos
2-Oxo-5,11(13)-eudesmadien-12,8-olide	M230T56	230.158	56.2	19.415	C15H18O3		1.79743e+06	1.81692e+06	12.09	1.9891e+06	1.81638e+06	20.82	0.9	-0.15	0.0879897	1.06	0.373538	1.36481	pos
Asparaginylaspartic acid	M231T68_1	230.983	68.1	1.82	C8H13N3O6		6.3744e+06	6.3421e+06	25.55	7.52636e+06	6.60153e+06	66.77	0.85	-0.24	0.63185	0.2	0.911296	0.512272	pos
Dicyclohexyl disulfide	M231T68_2	231.048	68.4	14.26	C12H22S2		910934	909588	13.03	984211	900920	22.62	0.93	-0.11	0.255578	0.59	0.650998	1.01647	pos
(R)-Naproxen	M231T83	231.084	82.8	14.984	C14H14O3		5.76323e+06	5.07745e+06	43.38	6.86824e+06	6.56099e+06	34.17	0.84	-0.25	0.0667042	1.18	0.319347	1.11039	pos
Butyrylcarnitine	M232T97	232.155	97.1	0.745	C11H21NO4	C02862	6.52706e+06	6.28015e+06	57.6	1.98249e+07	1.1989e+07	119.57	0.33	-1.6	3.37391e-05	4.47	0.00272767	2.57181	pos
Sinapyl alcohol	M233T80	233.079	79.6	1.60847	C11H14O4	C02325	409749	402685	6.9	421859	432251	11.33	0.97	-0.04	0.419809	0.38	0.799827	0.976832	pos
Phosphocreatine	M234T68	233.982	67.9	4.486	C4H10N3O5P	C02305	7.58606e+06	8.54177e+06	61.84	1.21701e+07	1.25488e+07	38.31	0.62	-0.68	0.00684493	2.16	0.0783175	1.74544	pos
Lidocaine	M235T236	235.181	236.1	1.358	C14H22N2O	C07073	7.655e+07	7.28447e+07	20.26	6.82814e+07	6.84872e+07	36.3	1.12	0.16	0.0636621	1.2	0.310174	1.22201	pos
5'-Deoxyadenosine	M235T240	235.082	240.3	3.66775	C10H13N5O3	C05198	2.07187e+06	1.98137e+06	19.84	1.97909e+06	2.04665e+06	16.99	1.05	0.07	0.472411	0.33	0.832461	0.249971	pos
Gamma-glutamyl-L-putrescine	M235T266	235.175	266.4	5.35694	C9H19N3O3	C15699	1.67951e+06	1.29519e+06	67.16	840080	817276	53.32	2	1	0.000466122	3.33	0.0137745	2.1524	pos
Epiacoronene	M235T398	235.169	398.1	0.648	C15H22O2		1.09364e+07	1.0841e+07	54.77	1.40117e+07	1.29929e+07	42.06	0.78	-0.36	0.0554458	1.26	0.285635	1.3852	pos
4,5-Dihydroxypyrene	M235T52	235.079	52.4	15.942	C16H10O2	C18250	1.86637e+06	1.8532e+06	3.33	1.92428e+06	1.92819e+06	4.36	0.97	-0.04	0.0149541	1.83	0.123894	1.73445	pos
Pentaethylene glycol	M239T98	239.149	98	1.223	C10H22O6		3.77436e+07	3.51836e+07	41.25	3.48878e+07	3.24165e+07	31.18	1.08	0.11	0.489046	0.31	0.844226	0.510592	pos
Homocarnosine	M241T44	241.129	43.9	0.46	C10H16N4O3	C00884	4.03822e+06	5.10818e+06	49.07	5.39024e+06	5.57136e+06	37.06	0.75	-0.42	0.0393252	1.41	0.232382	1.23905	pos
germacra-1(10),4,11(13)-trien-12-al	M241T56	241.154	56.2	8.61233	C15H22O	C19677	2.61529e+07	2.5108e+07	19.47	2.21147e+07	2.25629e+07	15.05	1.18	0.24	0.00345929	2.46	0.0500984	1.77297	pos
Glycerophosphocholine	M241T60	241.08	60.1	14.7106	C8H20NO6P	C00670	236376	229196	28.06	224073	214589	24.67	1.05	0.08	0.618964	0.21	0.906415	0.336374	pos
Albaflavenone	M241T70	241.154	70.1	8.61233	C15H22O	C17954	2.37227e+07	1.67315e+07	66.4	6.37732e+07	5.51382e+07	62.06	0.37	-1.43	5.14408e-07	6.29	0.0001305	2.87014	pos
1-Methyl-2-nonyl-4(1H)-quinolinone	M242T210	242.175	209.6	7.428	C19H27NO		3.67204e+07	3.32658e+07	32.35	3.53224e+07	3.35807e+07	31.05	1.04	0.06	0.645688	0.19	0.918529	0.599595	pos
Coclaurine	M242T253	242.154	252.5	1.103	C17H19NO3	C06161	2.81533e+07	2.75598e+07	18.27	2.77755e+07	2.66047e+07	24.43	1.01	0.02	0.707396	0.15	0.936533	0.144497	pos
3,5-Dichloro-2-methylmuconolactone	M242T41_2	241.999	41.5	4.797	C7H6Cl2O4	C18308	1.03228e+07	1.12012e+07	28.1	8.71529e+06	7.38395e+06	30.32	1.18	0.24	0.0567512	1.25	0.289943	1.19751	pos
Zeatin	M242T84	242.1	84.1	5.47501	C10H13N5O	C00371	673665	637258	16.68	1.8826e+06	976644	107.6	0.36	-1.48	0.000933666	3.03	0.0220868	2.46505	pos
Pinostilbene	M243T202	243.183	202.2	9.728	C15H14O3	C20154	9.71575e+06	9.17656e+06	24.03	9.89138e+06	9.63553e+06	34.49	0.98	-0.03	0.828681	0.08	0.970394	0.0589551	pos
Androstenedione	M243T277	243.207	277.2	14.8681	C19H26O2	C00280	3.37924e+06	1.97702e+06	92.11	2.94717e+06	2.26764e+06	54.09	1.15	0.2	0.797437	0.1	0.963906	0.00438369	pos
epi-aristolochene	M243T309	243.288	309	10.104	C15H24	C19708	2.7506e+08	2.44822e+08	27.38	2.4534e+08	2.27675e+08	30.33	1.12	0.16	0.153285	0.81	0.510881	0.808165	pos
Inositol cyclic phosphate	M243T46	242.925	46.4	11.99	C6H11O8P	C04299	9.22859e+07	9.51019e+07	37.37	8.71284e+07	8.16863e+07	61.77	1.06	0.08	0.432259	0.36	0.808198	0.734679	pos
Isophosphamide mustard	M243T67	242.983	66.7	1.077	C4H11Cl2N2O2P	C16559	2.82082e+07	3.19265e+07	41.66	3.11148e+07	3.18891e+07	57.85	0.91	-0.14	0.723508	0.14	0.942361	0.341828	pos
L-Galactose 1-phosphate	M243T74	243.027	73.5	3.99453	C6H13O9P	C15926	545059	546330	18.19	576467	610040	20.12	0.95	-0.08	0.492965	0.31	0.844661	0.391082	pos
2-Pentadecanone	M244T248	244.227	247.7	0.02	C15H30O		5.70502e+06	5.20771e+06	27.42	6.10387e+06	5.86037e+06	29.92	0.93	-0.1	0.3814	0.42	0.768546	0.675305	pos
1-(2-aminophenyl)decane-1,3-dione	M245T302_1	245.175	301.7	10.2222	C16H23NO2	C21490	1.13576e+06	1.08586e+06	29.08	1.52404e+06	1.51513e+06	30.79	0.75	-0.42	0.00303548	2.52	0.046236	1.86771	pos
Aceteugenol	M245T302_2	245.194	301.7	8.806	C12H14O3	C14567	2.18472e+07	2.42391e+07	64.09	2.15072e+07	8.68024e+06	110.43	1.02	0.02	0.32541	0.49	0.715067	0.751163	pos
panaxynol	M245T328	245.267	327.5	12.882	C17H24O	C17447	1.32653e+08	1.25918e+08	46.36	7.41066e+07	6.17591e+07	43.74	1.79	0.84	0.000103184	3.99	0.00537606	2.3575	pos
Pseudouridine	M245T51	245.074	50.7	9.832	C9H12N2O6	C02067	4.94325e+07	5.14503e+07	19.01	5.16201e+07	4.64887e+07	31.69	0.96	-0.06	0.822816	0.08	0.968914	0.331945	pos
Rishitin	M245T56_1	245.149	56.4	7.30942	C14H22O2	C09715	1.17831e+06	1.18028e+06	7.39	1.22949e+06	1.23485e+06	14.14	0.96	-0.06	0.33677	0.47	0.725299	0.232571	pos
Indigo	M245T70	245.072	70.3	3.11982	C16H10N2O2		4.08296e+06	4.1607e+06	18.73	4.2945e+06	3.85561e+06	32.09	0.95	-0.07	0.771644	0.11	0.95761	0.405119	pos
6-deoxy-6-sulfo-D-fructofuranose	M245T80	245.035	80.2	10.759	C6H12O8S	C20830	279178	240832	51.04	298312	212341	70.33	0.94	-0.1	0.899946	0.05	0.985107	0.0423164	pos
2-Methylbutyroylcarnitine	M246T209	246.171	208.8	3.346	C12H23NO4		2.26042e+07	1.65723e+07	92.47	2.90275e+07	2.93914e+07	65.67	0.78	-0.36	0.317123	0.5	0.7068	0.624565	pos
3-Amino-1-(3-(cyclohexylmethoxy)phenyl)propan-1-ol	M246T45	246.181	44.5	7.188	C16H25NO2		2.68427e+06	2.71026e+06	19.77	2.6943e+06	2.36243e+06	37.65	1	-0.01	0.67792	0.17	0.927924	0.126969	pos
L-Tryptophan betaine	M247T202	247.144	201.7	0.393	C14H18N2O2	C09213	5.7481e+06	5.27277e+06	65.26	5.256e+06	5.2543e+06	51.4	1.09	0.13	0.941759	0.03	0.991702	0.022816	pos
Hydroxyvalerylcarnitine	M247T209_2	247.174	209	9.601	C12H25NO5		295387	306560	28.52	482933	403497	49.61	0.61	-0.71	0.00085116	3.07	0.0209431	2.34165	pos
L-3-Hydroxykynurenine	M247T52_1	247.067	52.4	9.40597	C10H12N2O4	C03227	576916	277358	82.1	419032	222222	106.4	1.38	0.46	0.217414	0.66	0.600432	0.779352	pos
Aegelinol	M247T52_2	247.093	51.5	15.706	C14H14O4	C09259	1.73183e+06	1.76046e+06	14.51	1.69885e+06	1.86055e+06	21.46	1.02	0.03	0.628524	0.2	0.909164	0.0689905	pos
Ginsenoyne J	M247T56_1	247.129	56.1	16.041	C17H26O		1.91343e+06	1.08941e+06	71.63	2.36021e+06	1.9525e+06	75.37	0.81	-0.3	0.649783	0.19	0.919189	0.259702	pos
Gamma-CEHC	M247T72	247.129	72.1	16.847	C15H20O4		400338	219463	80.57	351834	233281	92.87	1.14	0.19	0.413816	0.38	0.797393	0.687453	pos
gamma-Aminobutyryllysine	M249T263_2	249.17	263.1	3.534	C10H21N3O3		3.12273e+06	2.97464e+06	20.08	3.27111e+06	3.17248e+06	21.56	0.95	-0.07	0.519866	0.28	0.859064	0.43568	pos
O-Desmethyltramadol	M250T328	250.178	327.8	10.577	C15H23NO2		1.6714e+08	1.60969e+08	27.18	1.72774e+08	1.71611e+08	53.13	0.97	-0.05	0.555423	0.26	0.875914	0.303167	pos
3-Hydroxylidocaine	M251T252	251.175	251.7	2.371	C14H22N2O2	C16560	3.5285e+06	3.42715e+06	44.97	3.72932e+06	3.57441e+06	35.81	0.95	-0.08	0.410697	0.39	0.796022	0.578411	pos
2-cis,4-trans-xanthoxin	M251T269	251.164	269.1	1.84191	C15H22O3	C13453	1.12485e+06	1.06519e+06	26.94	1.10907e+06	1.05945e+06	28	1.01	0.02	0.784402	0.11	0.961147	0.479064	pos
Ubiquinone-1	M251T279	251.126	278.9	5.89034	C14H18O4		691660	715264	31.63	794097	696271	61.62	0.87	-0.2	0.752898	0.12	0.953176	0.146311	pos
3-Methyl-5-pentyl-2-furanpentanoic acid	M253T384	253.18	384.1	1.138	C15H24O3		1.62157e+07	1.52466e+07	31.4	1.58337e+07	1.60142e+07	24.32	1.02	0.03	0.888856	0.05	0.981584	0.274847	pos
8-Oxohexadecanoic acid	M254T120	254.197	120.4	12.629	C16H30O3		8.79878e+06	9.14263e+06	41.74	9.68257e+06	9.39949e+06	37.08	0.91	-0.14	0.479207	0.32	0.838015	0.652145	pos
Naringenin	M256T214	256.075	214.2	5.83182	C15H12O5	C00509	2.79562e+06	2.43663e+06	47.19	2.52891e+06	2.5278e+06	44.82	1.11	0.14	0.632865	0.2	0.911866	0.189344	pos
C16 Sphinganine	M256T326	256.264	326.2	1.653	C16H35NO2	C13915	8.89013e+06	7.60236e+06	67.02	7.85129e+06	6.93918e+06	29.92	1.13	0.18	0.763345	0.12	0.956521	0.00416562	pos
FAL 16_1	M256T360	256.227	359.6	0.371	C16H30O	C06123	1.49855e+08	1.56832e+08	30.89	1.5749e+08	1.50292e+08	44.4	0.95	-0.07	0.772095	0.11	0.95761	0.526474	pos
2-Amino-6-[(1R,2S)-1,2,3-trihydroxypropyl]-7,8-dihydro-3H-pteridin-4-one	M256T61	256.103	60.8	2.83565	C9H13N5O4	C04874	2.1327e+06	2.13386e+06	9.64	2.23823e+06	2.20127e+06	12.21	0.95	-0.07	0.182533	0.74	0.555338	0.700155	pos
3-Oxo-5alpha-steroid	M257T290	257.222	289.8	15.412	C19H30O	C02940	2.17256e+07	2.26926e+07	78.68	3.07988e+07	3.07818e+07	53.04	0.71	-0.5	0.0488948	1.31	0.267168	1.30093	pos
Alizarina	M258T276	258.279	276	0.494	C14H8O4	C01474	4.32134e+06	2.6287e+06	83.72	5.149e+06	3.19953e+06	72.7	0.84	-0.25	0.450301	0.35	0.816562	0.499895	pos
Palmitaldehyde	M258T332_2	258.279	331.9	0.881	C16H32O	C00517	2.18255e+07	2.04738e+07	24.37	2.61882e+07	2.40797e+07	23.32	0.83	-0.26	0.0099298	2	0.0969754	1.75134	pos
Dextrorphan	M258T96	258.171	95.7	2.029	C17H23NO		1.2288e+07	1.22276e+07	20.96	1.17451e+07	1.18902e+07	31.39	1.05	0.07	0.436989	0.36	0.811552	0.588012	pos
BENZNIDAZOLE	M261T55	261.095	54.7	13.07	C12H12N4O3	C74184	3.21999e+06	3.32107e+06	20.71	3.45481e+06	3.37486e+06	12.97	0.93	-0.1	0.163246	0.79	0.52607	1.0801	pos
Panaxytriol	M261T68_2	261.144	68.3	16.514	C17H26O3	C16792	2.11117e+06	2.01618e+06	48.32	4.47611e+06	2.40633e+06	120.21	0.47	-1.08	0.0164148	1.78	0.132707	1.56579	pos
3-deoxy-D-manno-octulosonate	M261T70	261.058	69.7	0.057075	C8H14O8	C01187	1.1204e+07	9.26314e+06	82.5	2.39633e+07	1.31385e+07	130.55	0.47	-1.1	0.0221803	1.65	0.159201	1.59062	pos
Pirimicarb	M261T98	261.131	98	3.023	C11H18N4O2	C11079	5.00982e+06	4.66197e+06	45.14	5.83621e+06	6.14328e+06	43.3	0.86	-0.22	0.389019	0.41	0.776034	0.647012	pos
Lotaustralin	M262T56	262.128	56.2	0.03	C11H19NO6	C08334	4.49727e+07	4.47942e+07	45.92	7.72656e+07	6.33918e+07	61.77	0.58	-0.78	0.0548602	1.26	0.284086	1.29884	pos
Cyclophosphamide monohydrate	M262T70_1	262.038	69.8	6.933	C7H17Cl2N2O3P	C06933	663415	244464	170.45	515086	232210	113.52	1.29	0.37	0.85941	0.07	0.976604	0.0384998	pos
Tryptophyl-Glycine	M262T70_2	262.062	69.7	14.973	C13H15N3O3		1.2453e+06	1.18271e+06	18.88	980691	992463	16.61	1.27	0.34	8.50847e-05	4.07	0.00481514	2.21814	pos
N1-(alpha-D-ribosyl)-5,6-dimethyl-benzimidazole	M262T70_3	262.128	69.6	10.2515	C14H18N2O4	C05775	4.13391e+06	3.9109e+06	18.93	2.28577e+06	1.72208e+06	53.68	1.81	0.85	1.48815e-05	4.83	0.0015206	2.75962	pos
Dehydrogenated ticlopidine	M262T71	262.165	70.9	1.941	C14H12ClNS		2.81558e+06	2.74405e+06	17.16	3.02289e+06	2.89815e+06	27.87	0.93	-0.1	0.460193	0.34	0.822755	0.650899	pos
1-(3-Methylbenzoyl)-1H-indazole-3-carbonitrile	M262T74	262.093	74	17.871	C16H11N3O		8.63928e+06	8.23563e+06	19.47	1.11859e+07	1.11376e+07	19.07	0.77	-0.37	7.27272e-05	4.14	0.00449625	2.50715	pos
DTXSID60933946	M265T147	265.196	146.9	19.439	C15H24N2O2	C20233	2.05519e+07	1.57648e+07	72.7	4.85422e+06	3.71144e+06	89.85	4.23	2.08	3.98359e-09	8.4	4.88454e-06	3.28511	pos
Asparagine	M265T41_2	265.015	41.5	13.294	C4H8N2O3	C00152	5.86075e+06	5.22795e+06	33.67	5.75221e+06	5.75718e+06	24.46	1.02	0.03	0.93365	0.03	0.991565	0.106107	pos
Tetracaine	M265T84	265.196	83.9	17.177	C15H24N2O2	C07526	8.77649e+06	9.0859e+06	48.83	7.11079e+06	6.87036e+06	37.77	1.23	0.3	0.266345	0.57	0.663337	0.648815	pos
L-Ornithine	M265T86	265.185	86.2	6.87376	C5H12N2O2	C00077	1.90772e+06	1.5826e+06	60.42	2.11506e+06	1.46153e+06	61.06	0.9	-0.15	0.549479	0.26	0.873957	0.562033	pos
Parthenolide	M266T302	266.173	301.7	8.12412	C15H20O3	C07609	1.30092e+07	1.19758e+07	26.03	2.09681e+07	1.88437e+07	39.12	0.62	-0.69	1.18782e-05	4.93	0.00134443	2.82275	pos
2,2'_5',2'-Terthiophene	M266T83	266.012	83.1	4.279	C12H8S3	C08460	5.5667e+06	6.91918e+06	64.49	6.41125e+06	7.29495e+06	53.99	0.87	-0.2	0.414162	0.38	0.797637	0.514546	pos
Boldione	M267T392	267.172	392.4	10.225	C19H24O2	C20144	2.74688e+07	2.57632e+07	37.47	3.1955e+07	3.01306e+07	45.23	0.86	-0.22	0.305573	0.51	0.698102	0.496169	pos
2-Deoxy-D-glucopyranose 6-phosphate	M267T49	266.849	48.8	19.347	C6H13O8P		5.02489e+07	3.74586e+07	93.91	4.94824e+07	3.45816e+07	86.46	1.02	0.02	0.890973	0.05	0.982793	0.0466386	pos
Metoprolol	M268T328	268.189	328.4	7.496	C15H25NO3	C07202	3.57471e+06	3.75397e+06	16.64	3.6072e+06	3.83035e+06	18.93	0.99	-0.01	0.946243	0.02	0.992044	0.075321	pos
FS4 toxin	M268T363	268.227	362.7	0.019	C15H22O3		1.9962e+06	1.33046e+06	74.51	5.19725e+06	2.99317e+06	126.81	0.38	-1.38	0.00514944	2.29	0.0648707	1.83417	pos
Deoxyguanosine	M268T57	268.103	56.7	2.709	C10H13N5O4	C00330	1.05273e+06	1.1028e+06	23.41	1.18432e+06	1.25765e+06	24.22	0.89	-0.17	0.182337	0.74	0.555338	0.873583	pos
CID 440908	M269T296	269.138	295.7	2.76223	C15H20O7	C06080	2.07654e+06	2.08721e+06	18.86	2.11741e+06	2.15371e+06	20.4	0.98	-0.03	0.856843	0.07	0.97505	0.16039	pos
dapdiamide C	M271T211	271.178	210.8	6.05277	C13H22N4O5	C20964	3.64298e+06	2.87292e+06	67.12	3.47461e+06	3.60532e+06	26.97	1.05	0.07	0.417563	0.38	0.798831	0.57266	pos
beta-Hexachlorocyclohexane	M271T216	270.854	216	10.2528	C6H6Cl6	C07075	1.70666e+06	1.67295e+06	19.71	1.7676e+06	1.70208e+06	24.73	0.97	-0.05	0.647862	0.19	0.91872	0.436087	pos
ent-cassa-12,15-dien-2beta-ol	M272T330	272.223	330.3	12.598	C20H32O	C21827	2.58732e+06	1.58067e+06	89.89	3.50697e+06	3.31843e+06	69.73	0.74	-0.44	0.118961	0.92	0.444954	0.930594	pos
Normorphine	M272T332	272.259	331.5	2.6	C16H17NO3	C11785	6.22101e+06	4.23595e+06	107.87	7.04336e+06	6.92087e+06	23.8	0.88	-0.18	0.0197039	1.71	0.148289	1.50402	pos
Toralactone	M273T328	273.254	327.7	13.041	C15H12O5	C17673	1.9945e+08	2.18706e+08	64.29	1.91639e+08	1.93095e+08	70.42	1.04	0.06	0.837967	0.08	0.972687	0.00510694	pos
2,5-Diisothiocyanatobenzenesulfonate	M273T44	272.945	43.7	2.139	C8H4N2O3S3		7.47049e+07	8.51792e+07	60.41	7.66165e+07	8.60141e+07	46.39	0.98	-0.04	0.768343	0.11	0.957412	0.248199	pos
Leucopelargonidin	M274T155	274.084	155.4	2.29557	C15H14O6	C03648	745214	537674	74.63	645709	395319	101.93	1.15	0.21	0.21655	0.66	0.599609	0.699449	pos
Catechin	M274T206	274.084	206	2.29557	C15H14O6	C06562	2.84474e+06	2.99615e+06	33.38	2.46944e+06	2.51679e+06	34.06	1.15	0.2	0.289647	0.54	0.686824	0.749391	pos
Dihydrotestosterone	M274T314_1	274.201	313.5	14.2064	C19H30O2	C03917	226291	234611	24.82	195033	215875	35.73	1.16	0.21	0.0743782	1.13	0.340087	1.04554	pos
Fenpropidin	M274T328	274.257	327.8	15.267	C19H31N	C18726	1.6219e+07	1.61392e+07	13.63	1.75155e+07	1.74401e+07	13.54	0.93	-0.11	0.0803426	1.1	0.355615	1.04513	pos
HOMATROPINE	M276T386	276.159	386.4	0.768	C16H21NO3	C07814	3.92421e+06	4.1582e+06	38.16	4.52811e+06	4.64918e+06	24.95	0.87	-0.21	0.096005	1.02	0.394365	1.29505	pos
N-Fructosyl isoleucine	M276T71	276.144	70.5	0.566	C12H23NO7		19332216	1.77608e+07	35.85	1.78776e+07	1.80268e+07	31.17	1.08	0.11	0.518765	0.29	0.858875	0.603006	pos
2-Ethylidene-1,5-dimethyl-3,3-diphenylpyrrolidine	M278T227	278.185	227.2	18.032	C20H23N	C16659	1.12377e+08	8.46156e+07	65.33	7.94696e+07	3.36868e+07	118.45	1.41	0.5	0.0146662	1.83	0.122794	1.30932	pos
Anserine	M279T307	279.217	307.2	10.336	C10H16N4O3	C01262	2.44194e+06	2.38619e+06	13.12	2.49855e+06	2.43789e+06	21.2	0.98	-0.03	0.895743	0.05	0.983579	0.520313	pos
Aminoparathion	M279T330	279.094	330.5	4.755	C10H16NO3PS	C06605	4.11189e+07	3.80365e+07	44.46	3.48307e+07	3.01735e+07	58.81	1.18	0.24	0.193989	0.71	0.571367	0.8328	pos
Isovalerylglucuronide	M279T416	279.091	416.2	1.007	C11H18O8		2.42197e+07	2.42216e+07	3.12	2.41467e+07	2.45529e+07	6.53	1	0	0.780371	0.11	0.960101	0.247334	pos
Sulfamethazine	M279T446	279.09	445.6	3.292	C12H14N4O2S	C19530	3.21993e+07	2.78079e+07	60.05	2.88077e+07	2.22271e+07	77.97	1.12	0.16	0.224578	0.65	0.612046	0.731287	pos
Linoleamide	M280T445	280.263	444.7	0.276	C18H33NO		2.07265e+07	2.1267e+07	13.71	1.29485e+07	1.21e+07	33.97	1.6	0.68	2.81361e-05	4.55	0.00243526	2.82682	pos
13-Apo-beta-carotenone	M281T227_1	281.185	227.3	8.8031	C18H26O	C20696	3.51859e+06	4.01381e+06	58.9	4.15928e+06	4.73425e+06	58.68	0.85	-0.24	0.430845	0.37	0.80781	0.775964	pos
Fumigaclavine A	M281T232	281.159	232	18.959	C18H22N2O2	C20436	915599	841152	23.42	891417	843770	19.92	1.03	0.04	0.716992	0.14	0.94027	0.241489	pos
1-Methyladenosine	M282T71	282.119	70.6	3.457	C11H15N5O4	C02494	2.93186e+06	3.13546e+06	19.08	2.33167e+06	2.46568e+06	26.31	1.26	0.33	0.00285923	2.54	0.0444609	2.11652	pos
Thiamine	M283T368	283.145	367.6	2.56624	C12H17N4OS	C00378	2.61549e+07	2.77221e+07	35.59	2.08237e+07	1.86912e+07	33.73	1.26	0.33	0.0590145	1.23	0.295555	1.15752	pos
Nitrofen	M284T224	284.185	224	2.201	C12H7Cl2NO3	C11065	8.24191e+06	7.71847e+06	24.41	1.02177e+07	9.53584e+06	22.62	0.81	-0.31	0.00178489	2.75	0.033844	2.18712	pos
Morphinone	M284T227	284.207	227.4	19.773	C17H17NO3	C01735	3.86688e+06	3.98603e+06	18.68	4.06682e+06	4.01887e+06	11.46	0.95	-0.07	0.286227	0.54	0.684805	0.588003	pos
3-dehydrosphinganinium(1+)	M284T420	284.294	420.3	1.67158	C18H38NO2+		8.31167e+07	8.57617e+07	70.75	9.59152e+07	8.85993e+07	62.29	0.87	-0.21	0.338705	0.47	0.726976	0.607786	pos
Anaxagoreine	M284T68	284.133	67.9	17.902	C17H17NO3		6.16685e+06	5.99297e+06	16.82	7.76986e+06	6.76238e+06	35.03	0.79	-0.33	0.0131373	1.88	0.114245	1.73935	pos
Linamarin	M286T219	286.201	218.6	6.75615	C10H17NO6	C01594	2.70163e+06	2.79379e+06	60.06	2.6612e+06	2.75767e+06	51.14	1.02	0.02	0.992065	0	0.998679	0.141094	pos
Piperine	M286T289_1	286.212	289.1	15.127	C17H19NO3	C03882	222731	210382	19.24	201821	195215	23.78	1.1	0.14	0.12103	0.92	0.447669	0.958561	pos
Oryzalexin A	M286T304	286.201	304.1	13.9602	C20H30O2	C09148	645926	664410	10.36	604511	621959	11.34	1.07	0.1	0.0839925	1.08	0.365171	1.16711	pos
pregnan-21-al	M286T339	286.236	339.2	18.791	C21H34O	C00891	1.36504e+06	909050	66.4	1.34481e+06	807619	71.46	1.02	0.02	0.802132	0.1	0.964048	0.0960374	pos
Arborinine	M286T363	286.31	363.3	0.087	C16H15NO4	C10643	2.75319e+07	2.37991e+07	60.83	3.51341e+07	4.01475e+07	49.08	0.78	-0.35	0.185402	0.73	0.559017	0.959168	pos
3beta-Hydroxy-4,4-dimethylsteroid	M287T332	287.277	331.7	12.49	C21H36O	C22103	1.79098e+07	1.65373e+07	43.4	1.87374e+07	1.77823e+07	41.02	0.96	-0.07	0.78621	0.1	0.961147	0.156826	pos
Heptadecanoic acid	M288T368	288.292	367.5	9.047	C17H34O2		2.12429e+07	2.09388e+07	17.99	2.22107e+07	2.20815e+07	17.47	0.96	-0.06	0.444663	0.35	0.813513	0.602057	pos
methyl farnesoate	M289T325	289.293	324.9	5.1124	C16H26O2	C16503	2.3983e+09	2.49954e+09	35.61	3.03786e+09	3.16551e+09	27.43	0.79	-0.34	0.0358381	1.45	0.219535	1.39455	pos
Littorine	M290T215	290.188	214.9	7.982	C17H23NO3	C10860	1.16367e+07	1.14756e+07	11.27	1.2568e+07	1.28349e+07	15.08	0.93	-0.11	0.0796807	1.1	0.353992	1.19423	pos
5alpha-Androst-16-en-3-one	M290T291	290.269	291.3	1.524	C19H28O		6.09385e+06	5.70238e+06	23.75	5.42757e+06	5.21741e+06	24.92	1.12	0.17	0.0946473	1.02	0.390752	1.18886	pos
Norchelerythrine	M290T73	290.233	73.3	19.986	C20H15NO4	C12226	3.83179e+06	3.78891e+06	12.51	3.0232e+06	3.20855e+06	19.74	1.27	0.34	0.000104168	3.98	0.00537606	2.51336	pos
Inosine	M291T54	291.068	54.4	6.13911	C10H12N4O5	C00294	1.15957e+07	8.86592e+06	68.49	7.13302e+06	6.71947e+06	74.25	1.63	0.7	0.0944904	1.02	0.390323	1.19114	pos
Methadone	M292T225_1	292.192	225.5	4.758	C21H27NO	C07163	2.77361e+07	2.69186e+07	24.04	2.85754e+07	2.63361e+07	27.34	0.97	-0.04	0.787786	0.1	0.961639	0.0322733	pos
isopentenyl adenosine	M292T298	292.18	298.4	12.0028	C15H21N5O4	C16427	1.26943e+06	1.35224e+06	49.23	733130	441805	95.97	1.73	0.79	0.00601999	2.22	0.072132	1.76991	pos
Elwesine	M293T205	293.19	204.8	14.1171	C16H21NO3	C21637	4.88577e+07	4.81548e+07	21.07	5.1375e+07	5.26664e+07	18.61	0.95	-0.07	0.395669	0.4	0.783984	0.732069	pos
N-(2-hydroxymethyl-3-chloro-4-hydroxyphenyl)anthranilic acid	M294T70	294.155	70.3	1.628	C14H12ClNO4		4.20389e+07	3.68121e+07	29.15	3.53855e+07	3.49933e+07	19.81	1.19	0.25	0.0539387	1.27	0.281039	1.34189	pos
3,5-Dibromo-4-hydroxybenzoate	M295T224_1	294.862	224	6.811	C7H4Br2O3	C03925	1.59559e+08	1.73517e+08	54.47	2.18887e+08	2.11245e+08	55.8	0.73	-0.46	0.110775	0.96	0.42624	1.19141	pos
Isoliquiritigenin	M295T248	295.175	248.4	13.1901	C15H12O4	C08650	523973	505598	20.93	512083	463880	36.03	1.02	0.03	0.472894	0.33	0.832913	0.196812	pos
2-Pentadecylfuran	M296T314	296.257	314.2	3.016	C19H34O		875224	842162	24.39	835342	928220	42.53	1.05	0.07	0.29772	0.53	0.690167	0.412476	pos
linolenate(18_3)	M296T395	296.257	394.9	3.016	C18H30O2	C06427	2.33174e+07	2.36815e+07	7.54	2.28977e+07	2.28201e+07	8.33	1.02	0.03	0.458686	0.34	0.82186	0.765232	pos
Pantoate	M297T164	297.155	163.9	1.05393	C6H12O4	C00522	368125	213749	94.67	2.28086e+06	2.58384e+06	40.69	0.16	-2.63	1.09219e-10	9.96	4.0176e-07	3.44718	pos
Strobilurin A	M297T219	297.19	218.5	10.916	C16H18O3		4.00308e+06	4.00511e+06	9.79	3.93214e+06	3.81795e+06	13.5	1.02	0.03	0.551143	0.26	0.873957	0.609281	pos
8-Geranylesculetin	M297T377	297.082	376.8	6.888	C19H22O4	C21496	3.25381e+07	3.3374e+07	25.44	3.50404e+07	3.26478e+07	23.66	0.93	-0.11	0.295283	0.53	0.690167	0.714162	pos
Norbelladine	M298T254	298.222	254.2	10.7684	C15H17NO3	C16701	1.04644e+06	1.09686e+06	21.63	687956	640191	28.41	1.52	0.61	1.77804e-06	5.75	0.000373744	2.74547	pos
Progesterone	M298T305	298.201	305.3	13.3984	C21H30O2	C00410	3.78766e+06	3.64464e+06	26.93	3.19338e+06	3.18443e+06	19.63	1.19	0.25	0.0284061	1.55	0.186592	1.31775	pos
Spiroxamine	M298T413	298.274	412.6	0.139	C18H35NO2	C11124	10578172	9.70983e+06	37.29	1.05039e+07	9.35952e+06	35.48	1.01	0.01	0.936564	0.03	0.991565	0.115118	pos
Vitamin A2 aldehyde	M300T146	300.204	146.3	6.096	C20H26O	C05918	4.43335e+07	4.43456e+07	4.41	3.45732e+07	3.42474e+07	18.21	1.28	0.36	1.23143e-05	4.91	0.00135218	2.95356	pos
protoemetine	M300T225_1	300.197	224.9	3.349	C19H27NO3	C11816	7.56245e+08	7.21608e+08	41.98	8.41645e+08	6.54003e+08	80.11	0.9	-0.15	0.962729	0.02	0.995765	0.282867	pos
Pisiferic acid	M300T225_2	300.208	224.9	2.233	C20H28O3	C09163	2.37893e+08	2.52475e+08	38.62	2.14494e+08	2.23989e+08	45.12	1.11	0.15	0.338494	0.47	0.726883	0.641221	pos
Artemisinin	M300T237	300.181	236.7	0.860748	C15H22O5	C09538	404879	399573	32.18	445685	454201	27.52	0.91	-0.14	0.347722	0.46	0.7349	0.509742	pos
(E)-4,8-Dimethyl-1,3,7-nonatriene	M301T315	301.285	314.7	13.1504	C11H18	C21795	1.49267e+06	1.47551e+06	6.71	1.50877e+06	1.51934e+06	4.87	0.99	-0.02	0.524823	0.28	0.861187	0.540494	pos
Sphinganine	M302T338	302.305	338.2	1.455	C18H39NO2	C00836	8.94181e+07	8.34421e+07	25.15	1.00025e+08	9.22941e+07	32.33	0.89	-0.16	0.219213	0.66	0.602995	0.974663	pos
DMPP	M302T74	302.196	73.9	13.933	C12H19IN2	C07488	2.7998e+07	2.42282e+07	29.99	2.53361e+07	2.57373e+07	20.61	1.11	0.14	0.288669	0.54	0.68629	0.647449	pos
2-((2E)-3,7-Dimethyl-2,6-octadienyl)-5,6-dimethoxy-3-methyl-1,4-benzenediol	M303T228_1	303.199	227.5	12.664	C19H28O4		1.92501e+06	1.41321e+06	65.92	1.98179e+06	1.53609e+06	68.14	0.97	-0.04	0.61672	0.21	0.905588	0.501676	pos
Coptisine	M304T36	303.883	36.3	18.534	C19H14NO4+	C16938	3.92667e+06	3.84046e+06	12.45	3.10927e+06	2.88152e+06	19.72	1.26	0.34	1.23027e-05	4.91	0.00135218	2.82496	pos
5-Heptadecyl-1,3-benzenediol	M305T328	305.288	327.8	13.833	C23H40O2		3.07599e+07	3.0526e+07	37.84	3.61031e+07	3.43216e+07	36.84	0.85	-0.23	0.134914	0.87	0.471302	0.936437	pos
N-acetyl-aspartyl-glutamate (NAAG)	M305T70	305.098	69.7	0.531	C11H16N2O8	C12270	5.22528e+07	3.63576e+07	81.22	4.89811e+07	3.12612e+07	101.01	1.07	0.09	0.753798	0.12	0.953221	0.045714	pos
Dehydroepiandrosterone	M306T295	306.243	295	1.48829	C19H28O2	C01227	1.83199e+06	1.70634e+06	25.83	1.93757e+06	1.64498e+06	41.33	0.95	-0.08	0.762432	0.12	0.956052	0.140323	pos
Amafolone	M306T381	306.243	381.1	0.467	C19H31NO2		7.22856e+06	7.06973e+06	9.21	6.6203e+06	6.81547e+06	15.7	1.09	0.13	0.036471	1.44	0.22175	1.09087	pos
1-Deoxy-1-(N6-lysino)-D-fructose	M309T51_2	309.13	51.3	19.211	C12H24N2O7		1.3575e+08	1.35825e+08	73.42	9.61072e+07	4.62757e+07	108.78	1.41	0.5	0.0884606	1.05	0.374532	1.21698	pos
Dicyclomine	M310T326	310.272	326.3	7.869	C19H35NO2	C06951	4.49911e+06	4.79606e+06	23.2	4.56417e+06	4.10112e+06	28.77	0.99	-0.02	0.897571	0.05	0.984411	0.129108	pos
(S)-3-Octanol glucoside	M310T431	310.31	430.9	0.728	C14H28O6		6.33403e+07	5.264e+07	87.92	4.79576e+07	4.60797e+07	36.86	1.32	0.4	0.313326	0.5	0.703214	0.563763	pos
Tyrosyl-Glutamine	M310T54	310.134	54.4	18.51	C14H19N3O5		3.67329e+06	3.54907e+06	21.31	3.96362e+06	3897890	17.36	0.93	-0.11	0.183733	0.74	0.556159	1.0257	pos
3-O-alpha-D-glucopyranosyl-L-rhamnopyranose	M310T58	310.096	57.9	19.086	C12H22O10	C20354	1.03802e+06	968303	72.47	987185	870493	50.41	1.05	0.07	0.870841	0.06	0.97984	0.122043	pos
Naloxone	M310T77	310.129	77.1	1.267	C19H21NO4	C07252	5.59293e+06	6.82085e+06	60.18	5.77634e+06	6.80126e+06	53.17	0.97	-0.05	0.625333	0.2	0.908865	0.25925	pos
Isobiflorin	M311T223	311.17	222.9	18.438	C16H18O9		546508	545965	7.43	540498	534773	12.36	1.01	0.02	0.626454	0.2	0.908865	0.731553	pos
N-demethylvindolidine	M311T236	311.206	235.7	17.927	C21H26N2O3	C21682	2.93151e+06	1.16428e+06	81.31	3.34136e+06	3.47497e+06	37.22	0.88	-0.19	0.0829781	1.08	0.362727	1.08591	pos
Avocadene 1-acetate	M311T278	311.233	278.4	11.659	C19H36O4		2.25528e+06	1.39394e+06	132.79	1.10835e+06	814281	78.83	2.03	1.02	0.0423381	1.37	0.244295	1.34004	pos
5-Amino-6-ribitylamino uracil	M315T212	315.204	211.6	0.732921	C9H16N4O6	C04732	7.59448e+06	7.1417e+06	32.45	1.05866e+07	9.00316e+06	56.59	0.72	-0.48	0.0329017	1.48	0.208132	1.71454	pos
7alpha-Hydroxypregnenolone	M316T157	316.211	157.5	16.949	C21H32O3	C18038	1.03506e+08	9.17673e+07	40.13	7.29764e+07	7.42969e+07	34.17	1.42	0.5	0.00892459	2.05	0.0904383	1.80585	pos
FA 18_1;O	M316T330	316.285	330.4	0.611	C18H34O3	C19418	8.5688e+06	8.27601e+06	13.59	8.21503e+06	8.56275e+06	34.55	1.04	0.06	0.297054	0.53	0.690167	0.657142	pos
4-Hydroxysphinganine	M318T315	318.301	315.2	1.399	C18H39NO3	C12144	1.3587e+08	1.37834e+08	45.16	1.069e+08	1.03409e+08	31.06	1.27	0.35	0.254531	0.59	0.64976	0.803908	pos
Prostaglandin-c2	M318T360	318.191	359.7	13.594	C20H30O4	C05955	5.58959e+06	5.3348e+06	47.46	6.71297e+06	5.64682e+06	61.74	0.83	-0.26	0.308399	0.51	0.700492	0.618849	pos
1,7-Diphospho-1-epi-valienol	M319T69	318.999	68.6	3.302	C7H14O11P2	C21206	1.51104e+06	1.50194e+06	30.79	1.66154e+06	1.65551e+06	26.67	0.91	-0.14	0.259924	0.59	0.654129	0.515514	pos
2-(10-Hydroxydec-1-enyl)-5,6-dimethoxy-3-methylbenzene-1,4-diol	M321T236	321.202	235.9	19.835	C19H30O5		2.77603e+06	2.6829e+06	21.74	2.8611e+06	2.7845e+06	28.76	0.97	-0.04	0.908125	0.04	0.987854	0.183895	pos
2-[2-[[(2S)-2-amino-2-carboxyethyl]amino]-2-oxoethyl]-4-(2-aminoethylamino)-2-hydroxy-4-oxobutanoic acid	M321T257	321.221	257.1	13.205	C11H20N4O7	C22074	7.18032e+06	7.37292e+06	7.75	7.17404e+06	6.90142e+06	16.61	1	0	0.799941	0.1	0.964048	0.125912	pos
4-Oxonebramine	M322T230	322.212	230.1	10.903	C12H24N4O5	C21258	2.84297e+07	2.76231e+07	14.57	2.70679e+07	2.62618e+07	11.66	1.05	0.07	0.247341	0.61	0.639941	0.89894	pos
w Hydroxy testosterone	M322T277	322.238	277.1	1.6782	C19H28O3	C05294	2.17379e+06	2.21571e+06	17.43	2.05154e+06	1.99963e+06	25.94	1.06	0.08	0.299322	0.52	0.690905	0.871989	pos
(S)-Neolitsine	M324T253	324.123	252.7	0.088	C19H17NO4		3.56674e+06	3.89368e+06	24.2	3.74673e+06	4.15163e+06	29.74	0.95	-0.07	0.839321	0.08	0.972687	0.0189894	pos
Coniferin	M325T253	325.127	252.5	3.29908	C16H22O8	C00761	377486	313231	49.1	363290	319174	45.22	1.04	0.06	0.834782	0.08	0.972484	0.222764	pos
(x)-p-Menth-1-en-4-yl 5-isopropyl-2-methylphenyl ether	M325T289	325.249	289.1	10.31	C20H30O		3.13375e+06	3.39741e+06	25.63	3.58636e+06	3.75822e+06	27.22	0.87	-0.19	0.276001	0.56	0.675154	0.973496	pos
Phosphoroselenoic acid	M325T49	324.807	49.2	8.984	H3O3PSe	C05172	4.20288e+07	3.34958e+07	82.97	4.0133e+07	3.14221e+07	86.91	1.05	0.07	0.722347	0.14	0.941942	0.238784	pos
Ifenprodil	M326T289	326.253	289	14.627	C21H27NO2		1.57498e+06	1.49757e+06	65.11	1.60528e+06	1.50258e+06	58.09	0.98	-0.03	0.765399	0.12	0.956521	0.102896	pos
Dibucaine	M327T207	327.201	207.1	18.009	C20H29N3O2	C07879	9.89511e+06	1.06871e+07	50.4	9.77987e+06	1.03461e+07	57.2	1.01	0.02	0.813944	0.09	0.968051	0.4737	pos
Griseophenone C	M327T69	327.08	69.4	11.3254	C16H16O6	C18836	2.05293e+07	2.0773e+07	11.31	1.91657e+07	1.90168e+07	15.34	1.07	0.1	0.0809546	1.09	0.357648	1.22779	pos
Sinapine	M328T229	328.2	229	1.63065	[C16H24NO5]+	C00933	8.40092e+06	6.99373e+06	90.34	8.40661e+06	4.97635e+06	101.33	1	0	0.95316	0.02	0.993292	0.0755721	pos
11-Dehydrocorticosterone	M328T236	328.234	235.6	18.488	C21H28O4	C05490	1.32572e+07	1.38256e+07	33.38	1.22651e+07	1.23633e+07	25.34	1.08	0.11	0.743502	0.13	0.950809	0.218382	pos
Glutamyltyrosine	M328T69	328.084	69.4	6.823	C14H18N2O6		2.28795e+06	2.02312e+06	56.81	1.38086e+06	1.18618e+06	94.3	1.66	0.73	0.0225112	1.65	0.161057	1.27712	pos
N-(1-Deoxy-1-fructosyl)phenylalanine	M328T77_2	328.151	77.1	11.053	C15H21NO7		731506	725716	31.05	934179	909335	43.87	0.78	-0.35	0.0577057	1.24	0.291935	1.35075	pos
Arachidate (20_0)	M330T361	330.336	361.1	1.027	C20H40O2	C06425	8.51006e+07	5.96368e+07	144.3	3.95626e+07	3.3494e+07	70.92	2.15	1.11	0.150563	0.82	0.504258	0.911718	pos
Dihydroceramide	M330T374	330.3	374	2.28526	C19H39NO3		2.33491e+07	1.70773e+07	67.28	2.15278e+07	1.75429e+07	69.26	1.08	0.12	0.692962	0.16	0.931683	0.0364118	pos
Citbrasine	M332T267_2	331.998	267.5	0.027	C17H17NO6		1.38161e+07	1.30252e+07	27.9	22627971	1.76366e+07	71.54	0.61	-0.71	0.101712	0.99	0.406804	1.10055	pos
Thromboxane A2	M335T221_1	334.979	220.5	8.431	C20H32O5	C02198	3.00788e+06	2.95431e+06	16.75	3.13371e+06	3.23296e+06	30.43	0.96	-0.06	0.87484	0.06	0.97984	0.0885663	pos
Narbonolide	M335T244	335.222	244.3	0.377	C20H32O5	C11997	1.66715e+06	1.66213e+06	17.18	1.93532e+06	1.83936e+06	16.57	0.86	-0.22	0.00594402	2.23	0.0714546	1.94044	pos
(-)-1-Chloro-2-(2,2,2-trichloro-1-(4-chlorophenyl)ethyl)benzene	M335T42	334.914	42.4	8.964	C14H9Cl5	C14187	693410	409099	118.61	959284	609012	100.89	0.72	-0.47	0.103007	0.99	0.409939	0.970843	pos
Methionyl-Tryptophan	M336T279	336.123	279.3	0.366	C16H21N3O3S		2.14181e+06	1.95013e+06	35.24	2.39701e+06	2.21188e+06	31.48	0.89	-0.16	0.213441	0.67	0.597066	0.668771	pos
Sventenic acid	M336T340	336.26	340.4	18.413	C20H30O3	C11875	6.57038e+06	6.10421e+06	42.15	5.94527e+06	5.79764e+06	24.62	1.11	0.14	0.699372	0.16	0.933526	0.255868	pos
13,14-Dihydro-15-keto-PGD2	M336T430	336.311	430.2	10.525	C20H32O5		3.70063e+07	3.10997e+07	40.07	3.77789e+07	3.71205e+07	36.38	0.98	-0.03	0.856307	0.07	0.97505	0.0601393	pos
Sterebin B	M336T449	336.311	449.4	12.607	C20H32O5		1.50104e+07	1.50862e+07	37.09	1.59362e+07	1.58478e+07	48.22	0.94	-0.09	0.839213	0.08	0.972687	0.0543238	pos
Corydalis L	M342T232	342.169	232.5	2.26853	C20H23NO4	C04118	523086	465383	57.22	641024	402165	103.44	0.82	-0.29	0.930825	0.03	0.991499	0.0937841	pos
Cannabidiolate	M342T239	342.213	239.4	17.341	C22H30O4	C10784	1.93359e+06	1.43226e+06	95.56	2.11118e+06	1.1927e+06	113.62	0.92	-0.13	0.925496	0.03	0.989534	0.123402	pos
Scopolamine	M342T249	342.249	249	12.8502	C17H21NO4	C01851	3.8878e+06	3.84928e+06	9.82	4.18299e+06	4.15627e+06	9.9	0.93	-0.11	0.022808	1.64	0.162275	1.53189	pos
trans-3,3',4',5,5',7-Hexahydroxyflavanone	M343T48_2	342.879	47.9	19.135	C15H12O8	C02906	3.19672e+07	2.85644e+07	97.32	5.14536e+07	5.01669e+07	46.43	0.62	-0.69	0.00452575	2.34	0.0591403	1.84371	pos
2-Oxophytanate	M344T369	344.317	368.7	1.727	C20H38O3	C02117	3.18129e+06	3.64096e+06	43.37	4.28898e+06	4.09473e+06	20.88	0.74	-0.43	0.00335785	2.47	0.0491127	1.90882	pos
Melilotoside	M344T68	344.134	68.2	1.197	C15H18O8	C05158	1.61071e+07	1.4783e+07	53.02	2.14646e+07	1.61323e+07	52.87	0.75	-0.41	0.095387	1.02	0.393144	1.1162	pos
Hydroquinidine	M349T208	349.182	207.9	18.152	C20H26N2O2	C10696	2.68982e+06	2.52291e+06	51.57	2.16136e+06	2.1391e+06	33.47	1.24	0.32	0.535627	0.27	0.866258	0.481019	pos
K-252c	M350T233_2	350.207	232.6	9.11399	C20H13N3O	C21126	2.7036e+07	2.76849e+07	59.23	2.24842e+07	1.77831e+07	68.08	1.2	0.27	0.405103	0.39	0.79177	0.582853	pos
S-(Formylmethyl)glutathione	M350T77	350.12	76.6	5.756	C12H19N3O7S	C14871	2.1692e+06	1.70237e+06	65.98	2.4972e+06	1.42909e+06	128.61	0.87	-0.2	0.490784	0.31	0.844608	0.321164	pos
Adamantylamide-alanyl-isoglutamine	M351T214	351.244	213.7	1.773	C18H30N4O3		3.46479e+07	3.65746e+07	25.96	5.00786e+07	5.09779e+07	18.7	0.69	-0.53	3.47684e-05	4.46	0.00278034	2.40776	pos
FA 20_5;O3	M351T233_2	351.21	232.6	9.413	C20H30O5	C18176	1.2763e+06	1.31668e+06	12.1	1.40222e+06	1.4384e+06	11.68	0.91	-0.14	0.0178376	1.75	0.139911	1.53249	pos
D-Tetrahydropalmatine	M356T367	356.353	367.1	0.877	C21H25NO4		1.3238e+07	1.43689e+07	29.97	1.41407e+07	1.37899e+07	13.14	0.94	-0.1	0.205255	0.69	0.586431	0.839517	pos
Methyleugenol	M357T244_1	357.202	243.7	11.2688	C11H14O2	C10454	2.3355e+06	2.06946e+06	71.3	2.3887e+06	2.00618e+06	60.53	0.98	-0.03	0.917758	0.04	0.98905	0.0208572	pos
alpha-Hydroxy-N-desmethyltamoxifen	M357T244_2	357.214	243.7	15.384	C25H27NO2	C16549	1.38021e+08	1.36812e+08	36.28	1.48048e+08	1.59025e+08	52.62	0.93	-0.1	0.878953	0.06	0.97984	0.0664744	pos
3-Hydroxyquinine	M358T213	358.207	213.3	14.541	C20H24N2O3	C07344	1.40261e+07	1.3411e+07	26.26	1.64126e+07	1.57055e+07	26.39	0.85	-0.23	0.0711016	1.15	0.331913	1.26912	pos
3'-Hydroxybuspirone	M358T228	358.244	228.1	4.475	C21H31N5O3		1.09463e+07	1.34436e+07	49.78	1.16518e+07	1.29832e+07	43.11	0.94	-0.09	0.663773	0.18	0.923122	0.296997	pos
N-Desmethyltamoxifen	M358T244_2	358.219	243.5	6.338	C25H27NO	C16546	1.41531e+07	1.08774e+07	72.58	1.54023e+07	7.746e+06	130.13	0.92	-0.12	0.507975	0.29	0.852958	0.263921	pos
3alpha-Hydroxy-3,5-dihydromonacolin L	M358T271_1	358.258	271.3	2.198	C19H32O5	C20852	2.93316e+07	1.55842e+07	94.9	2.09551e+07	1.61503e+07	73.59	1.4	0.49	0.304533	0.52	0.6975	0.722008	pos
Behenic acid	M358T384_1	358.368	383.7	0.174	C22H44O2	C08281	4.10964e+07	3.66687e+07	56.96	4.56705e+07	4.51006e+07	31.07	0.9	-0.15	0.151073	0.82	0.505431	1.00608	pos
Dehydrohistidyltryptophyldiketopiperazine	M360T214	360.218	213.6	6.71932	C17H15N5O2	C22164	3.93878e+06	3.7345e+06	28.64	3.4286e+06	3.07305e+06	29.56	1.15	0.2	0.0890843	1.05	0.375957	0.940588	pos
2-[4-(3,4-Methylenedioxyphenyl)butyl]-4(1H)-quinolinone	M360T229_2	360.238	228.7	11.276	C20H19NO3		4.90833e+07	6.22549e+07	62.37	5.0797e+07	5.63203e+07	50.34	0.97	-0.05	0.673388	0.17	0.926675	0.217684	pos
Rabeprazole	M360T340	360.275	339.6	1.844	C18H21N3O3S	C07864	3.28166e+06	3.37312e+06	16.92	3.18278e+06	3.07036e+06	13.05	1.03	0.04	0.616855	0.21	0.905588	0.305363	pos
Lavoltidine	M360T348	360.328	348.1	6.455	C19H29N5O2	C11805	7.26963e+06	5.78937e+06	106.94	7.74054e+06	6.03958e+06	95.72	0.94	-0.09	0.80148	0.1	0.964048	0.156268	pos
Phaseollin	M361T411	361.221	410.5	8.43189	C20H18O4	C10514	7.50765e+06	7.55634e+06	39.89	7.15984e+06	7.27139e+06	52.64	1.05	0.07	0.452394	0.34	0.817955	0.420569	pos
Gibberellin A125	M362T353_1	362.287	353	14.267	C20H26O7		1.84879e+07	1.79927e+07	40.75	2.58913e+07	2.56075e+07	20.8	0.71	-0.49	0.000715786	3.15	0.0183486	2.13146	pos
N-Jasmonoylisoleucine	M362T353_2	362.297	353.3	1.114	C18H29NO4	C18699	1.0065e+08	9.49014e+07	30.83	9.18965e+07	8.5856e+07	44.7	1.1	0.13	0.317391	0.5	0.706966	0.445107	pos
Harden-Young ester	M363T230_1	362.989	230.5	10.824	C6H14O12P2	C00354	4.63428e+06	4.2598e+06	38.38	5.44895e+06	4.75317e+06	48.99	0.85	-0.23	0.210475	0.68	0.592828	0.932861	pos
Phaseollidin	M363T231	363.236	230.6	6.59785	C20H20O4	C05230	4.14657e+06	3.32732e+06	78.39	3.89944e+06	3.83519e+06	28.93	1.06	0.09	0.727297	0.14	0.943688	0.260672	pos
trans-Methylbixin	M365T283	365.243	282.8	10.9341	C26H32O4		1.25841e+06	1.26851e+06	5.3	1.22722e+06	1.24058e+06	13.65	1.03	0.04	0.341551	0.47	0.729079	0.839387	pos
Quetiapine	M367T74	367.149	74.4	3.90463	C21H25N3O2S	C07397	1.06435e+07	1.07102e+07	14.78	1.01633e+07	1.00749e+07	18.56	1.05	0.07	0.322542	0.49	0.712114	0.349571	pos
Aflatoxin Q1	M367T75	367.161	74.5	12.661	C17H12O7	C19585	1.35622e+06	1.54085e+06	54.37	1.10597e+06	1.1542e+06	62.89	1.23	0.29	0.424565	0.37	0.803842	0.743288	pos
N-Stearoyl GABA	M370T430	370.294	429.8	2.889	C22H43NO3		1.9511e+07	1.80437e+07	29.65	2.16828e+07	1.97164e+07	34.04	0.9	-0.15	0.339468	0.47	0.727613	0.381598	pos
6-linalyl-2-O,3-dimethylflaviolin	M371T221	371.228	221.5	13.489	C22H26O5	C21002	4.03155e+06	3.56882e+06	79.48	5.30477e+06	5.90476e+06	70.17	0.76	-0.4	0.435233	0.36	0.810641	0.654693	pos
Methyl helianthenoate F glucoside	M372T241_2	372.272	240.9	7.083	C17H22O8		452966	459766	18.66	467313	412142	43.83	0.97	-0.04	0.697777	0.16	0.932996	0.165443	pos
11,12,15-TriHETRE	M372T405	372.31	404.7	1.666	C20H34O5		8.26858e+06	8.48519e+06	8.54	8.30965e+06	8.32566e+06	14.03	1	-0.01	0.973027	0.01	0.997038	0.0306998	pos
8,8a-Deoxyoleandolide	M373T241_2	373.263	241	11.6486	C20H36O6	C11989	1.41872e+06	1.08808e+06	72.84	1.2423e+06	956107	58.17	1.14	0.19	0.586879	0.23	0.892168	0.197557	pos
3-phosphoglycerate	M373T51_2	372.737	51	15.607	C3H7O7P	C00597	147211961	1.50629e+08	77.59	1.68301e+08	9.16015e+07	125.17	0.87	-0.19	0.794641	0.1	0.963543	0.302841	pos
Macarpine	M376T353	376.271	353.4	6.037	C22H18NO6+	C06165	1.30738e+07	5.55284e+06	189.58	1.94073e+07	1.66678e+07	96.01	0.67	-0.57	0.0530779	1.28	0.27813	1.32622	pos
Dehydroxypaxilline	M376T354_2	376.259	353.6	12.4309	C27H33NO3	C20531	2.8984e+08	2.89454e+08	7.42	2.99303e+08	3.00481e+08	26.04	0.97	-0.05	0.933255	0.03	0.991565	0.0711931	pos
aurachin B epoxide	M378T269	378.238	269.3	12.5377	C25H33NO3	C21874	2.06488e+06	2.19688e+06	28.54	2.01678e+06	1.81464e+06	40.98	1.02	0.03	0.657825	0.18	0.92113	0.249971	pos
Novobiocic acid	M379T248_1	379.227	248.4	0.374	C22H21NO6	C12474	3.30097e+06	3.7564e+06	32.59	2.80278e+06	2.25763e+06	45.07	1.18	0.24	0.155185	0.81	0.512272	0.921935	pos
Ergosterol	M380T446	380.338	445.8	16.127	C28H44O	C01694	4.17191e+07	4.43417e+07	14.79	4.61228e+07	4.54795e+07	21.71	0.9	-0.14	0.147046	0.83	0.496702	1.37945	pos
Oprea1_595302	M383T51_2	383.115	51	7.508	C21H20O8	C04074	1.84561e+07	2.03932e+07	30.68	2.44422e+07	2.17128e+07	30.05	0.76	-0.41	0.00766363	2.12	0.0832811	1.82327	pos
diapolycopene	M384T292	384.295	292.4	3.87353	C30H40	C19797	893244	739979	55.56	1.18573e+06	1.06861e+06	57.17	0.75	-0.41	0.12278	0.91	0.451195	1.16428	pos
4α-methyl-cholesta-8-enol	M384T392	384.356	392.4	13.4687	C28H48O	C05110	4.60218e+07	2.47048e+07	101.5	2.02108e+07	1.1305e+07	106.12	2.28	1.19	0.0119493	1.92	0.108131	1.51258	pos
N6-succinyladenosine	M384T73	384.114	73.5	1.522	C14H17N5O8		1.96825e+07	1.86166e+07	74.08	2.21574e+07	1.18158e+07	144.36	0.89	-0.17	0.916144	0.04	0.98905	0.00875937	pos
4'-Demethylepipodophyllotoxin	M384T74_1	384.102	73.6	14.4768	C21H20O8	C21185	838307	867358	57.24	971877	761153	78.32	0.86	-0.21	0.722137	0.14	0.941942	0.303345	pos
Yatein	M384T74_2	384.128	73.6	11.7742	C22H24O7	C10557	1.385e+06	1.3717e+06	30.11	1.49502e+06	1.47411e+06	29.18	0.93	-0.11	0.410952	0.39	0.796022	0.674158	pos
Trithionate	M385T207_2	384.782	206.7	8.34649	O6S3-2	C01861	1.51831e+08	1.45753e+08	60.44	2.52817e+08	2.33637e+08	42.23	0.6	-0.74	0.000664525	3.18	0.0174604	2.12496	pos
2,3-Dihydroxy DDT	M385T219_2	384.915	218.6	9.371	C14H9Cl5O2	C06650	1.23905e+06	1.00106e+06	63.67	1.49624e+06	970963	118.99	0.83	-0.27	0.74351	0.13	0.950809	0.242749	pos
17-O-Acetylajmaline	M386T251	386.238	250.8	14.776	C22H28N2O3	C15985	2.53535e+06	2.28341e+06	70.04	3.07911e+06	1.45426e+06	127.83	0.82	-0.28	0.922597	0.03	0.989534	0.183806	pos
2-[[3-[[2-(Dimethylamino)phenyl]methyl]-2-pyridin-4-yl-1,3-diazinan-1-yl]methyl]-N,N-dimethylaniline	M386T255	386.256	254.5	2.747	C27H35N5		4.31674e+06	3.09378e+06	75.92	3.26049e+06	2.5564e+06	74.43	1.32	0.4	0.157422	0.8	0.516803	0.809328	pos
Oleandolide	M387T245	387.242	244.9	11.8328	C20H34O7	C11990	421556	418120	15.54	439824	452407	18.89	0.96	-0.06	0.51805	0.29	0.858875	0.675344	pos
6-deoxyerythronolide B	M387T253	387.279	252.8	11.8746	C21H38O6	C03240	963156	922665	42.9	1.28948e+06	1.21257e+06	47.93	0.75	-0.42	0.23595	0.63	0.626674	0.935921	pos
Tamoxifen	M389T225	389.256	225.2	7.778	C26H29NO	C07108	4.35247e+07	4.49455e+07	83.37	2.73847e+07	2.67162e+07	71.35	1.59	0.67	0.372951	0.43	0.760899	0.278972	pos
5-Keto-D-gluconate	M389T226	389.243	225.7	12.558	C6H10O7	C01062	1.01656e+07	9.15339e+06	58.82	9.85779e+06	9.80634e+06	53.49	1.03	0.04	0.913163	0.04	0.988524	0.180295	pos
7-Ketodeoxycholic acid	M390T175	390.249	175	10.089	C24H38O5	C04643	300608	311224	27.24	316065	282356	28.53	0.95	-0.07	0.517961	0.29	0.858875	0.330929	pos
cyclic N-Acetylserotonin glucuronide	M393T222	393.209	222	3.896	C18H20N2O8		799581	947278	47.41	1.42277e+06	1.18266e+06	46.3	0.56	-0.83	5.26039e-05	4.28	0.00373413	2.28546	pos
CHEMBL441356	M393T261	393.265	261.2	8.83837	C21H24NO4+	C02915	3.94438e+06	3.87146e+06	13.76	4.19401e+06	4.18846e+06	31.14	0.94	-0.09	0.712346	0.15	0.938719	0.649618	pos
Geranyl acetate	M393T354_2	393.3	353.6	0.202339	C12H20O2	C09861	2.72162e+07	2.76262e+07	12.04	3.21868e+07	3.15579e+07	15.56	0.85	-0.24	0.000675564	3.17	0.0176641	2.31572	pos
Octadecyl cis-p-coumarate	M400T265	400.289	264.6	1.183	C27H44O3		2.17078e+06	2.3053e+06	26.91	1.37101e+06	1.48256e+06	54.87	1.58	0.66	0.00149483	2.83	0.0306672	2.21319	pos
16-Methoxy-2,3-dihydro-3-hydroxytabersonine	M402T225	402.233	224.9	15.469	C22H28N2O4	C04578	8.90143e+06	9.46862e+06	26.85	8.70032e+06	9.28649e+06	38.97	1.02	0.03	0.60723	0.22	0.900865	0.247605	pos
Zymosterol intermediate 2	M402T234_1	402.269	234.2	12.249	C27H44O	C05437	9.96058e+06	1.20872e+07	54.45	1.15833e+07	1.30338e+07	41.6	0.86	-0.22	0.280652	0.55	0.679793	0.754963	pos
Trandolaprilat	M403T429	403.232	429	1.569	C22H30N2O5	C21515	2.38211e+07	2.26454e+07	37.73	2.57509e+07	2.28237e+07	65.21	0.93	-0.11	0.855013	0.07	0.975031	0.268696	pos
6-hydroxytryprostatin B	M406T302	406.289	302.3	4.59421	C21H25N3O3	C20513	734801	660979	56.07	644501	591382	68.19	1.14	0.19	0.342886	0.46	0.730346	0.864499	pos
alpha-Allocryptopine	M408T253	408.25	252.5	12.1646	C21H23NO5	C02134	1.49871e+06	1.1776e+06	49.15	1.67665e+06	1.03468e+06	89.49	0.89	-0.16	0.836591	0.08	0.972687	0.0245771	pos
N-[4-(Benzylamino)-3-cyanoquinolin-2-yl]-4-methoxybenzamide	M409T338	409.161	338.2	12.94	C25H20N4O2		1.33642e+06	1.38775e+06	14.92	1.29143e+06	1.27223e+06	20.93	1.03	0.05	0.439793	0.36	0.812137	0.807989	pos
Sphingosine 1-phosphate (d19_1-P)	M413T288	413.283	288.4	6.881	C19H42NO5P		534510	550373	13.06	559555	567894	13.91	0.96	-0.07	0.316402	0.5	0.706368	0.947466	pos
Nuatigenin	M414T283	414.288	283.3	2.705	C27H42O4	C04715	7.17617e+06	7.45159e+06	33.65	7.48318e+06	7.53613e+06	29.46	0.96	-0.06	0.594764	0.23	0.894482	0.248902	pos
Cinnatriacetin A	M415T357_1	415.198	357	8.003	C23H20O5		1.51605e+07	1.22547e+07	69.73	1.98556e+07	1.08842e+07	117.92	0.76	-0.39	0.879318	0.06	0.97984	0.19871	pos
Oxidized Cypridina luciferin	M416T236_1	416.213	235.5	9.653	C21H27N7O	C03887	1.77983e+06	1.32876e+06	67.41	1.50857e+06	1.11907e+06	68.31	1.18	0.24	0.571695	0.24	0.884058	0.308115	pos
N-Demethyl Mifepristone	M416T244	416.256	244.1	5.507	C28H33NO2		2.46686e+06	2.19748e+06	72.66	2.5965e+06	1.61934e+06	135.78	0.95	-0.07	0.702672	0.15	0.933977	0.124813	pos
beta-Citraurin	M416T245_1	416.284	244.9	1.82226	C30H40O2	C20894	1.14082e+07	1.02228e+07	33.95	1.10442e+07	1.07642e+07	22.75	1.03	0.05	0.991994	0	0.998679	0.0714749	pos
(5Z)-7-[(1S,5E)-5-[(2E)-Oct-2-en-1-ylidene]-4-oxocyclopent-2-en-1-yl]hept-5-enoylcarnitine	M416T245_2	416.299	244.9	2.292	C27H41NO5		3.20919e+06	3.02895e+06	44.11	3.15378e+06	3.06065e+06	29.1	1.02	0.03	0.781736	0.11	0.960929	0.282557	pos
(2R,5E)-6,10-dimethyl-2-[(2S)-4-methyl-5-oxido-1,2-dihydrofuro[2,3-c]quinolin-5-ium-2-yl]undeca-5,9-dien-2-ol	M418T226	418.262	226.3	17.61	C25H33NO3	C21875	1.40845e+06	1.34667e+06	30.39	1.68045e+06	1.5829e+06	37.85	0.84	-0.25	0.195958	0.71	0.57391	0.932842	pos
PC-M6	M422T268	422.272	267.8	7.44444	C27H35NO3	C20535	579912	530940	87.68	690889	323816	161.02	0.84	-0.25	0.668539	0.17	0.925215	0.217156	pos
ST 24_3;O5	M422T269	422.285	269	11.57	C24H36O5	C15568	4.85638e+06	5.30606e+06	28.49	4.58528e+06	5.14018e+06	46.01	1.06	0.08	0.366185	0.44	0.752073	0.621459	pos
10-deacetyl-2-debenzoylbaccatin III	M424T444	424.369	444.5	2.468	C22H32O9	C11899	6.34848e+07	5.82138e+07	58.03	5.60206e+07	5.72627e+07	63.22	1.13	0.18	0.507421	0.29	0.85289	0.363566	pos
Dual-release hydrocortisone	M427T237_1	427.262	237	2.32	C22H38N2O4S		4.73356e+06	5.63052e+06	62.74	4.44401e+06	5.40513e+06	54.5	1.07	0.09	0.956539	0.02	0.994243	0.0921036	pos
sn-3-O-(geranylgeranyl)glycerol 1-phosphate	M428T282	428.289	281.6	13.446	C23H41O6P	C04590	999224	889317	72.44	1124699	595428	123.1	0.89	-0.17	0.816819	0.09	0.968726	0.0688925	pos
Menatetrenone	M428T302	428.304	302	7.82253	C31H40O2	C00828	1.81858e+06	1.73694e+06	23.07	1.57179e+06	1.67148e+06	35.54	1.16	0.21	0.10536	0.98	0.413846	1.05416	pos
Melagatran	M430T255_2	430.227	255.1	10.918	C22H31N5O4		1.16924e+07	1.17788e+07	20.5	1.12819e+07	1.12505e+07	26.57	1.04	0.05	0.523231	0.28	0.860203	0.287426	pos
N-Nonanoylglycine	M431T255_2	431.247	255.1	18.364	C11H21NO3		1.00946e+08	9.5088e+07	48.98	1.31501e+08	1.28099e+08	62.47	0.77	-0.38	0.415896	0.38	0.79777	0.662302	pos
Gentamicinc1A	M432T228_2	432.283	228.3	3.595	C19H39N5O7	C00908	7.65541e+07	3.17328e+07	95.62	87516493	6.67024e+07	96.12	0.87	-0.19	0.828865	0.08	0.970394	0.271101	pos
miconazole	M432T357_2	432.237	357	1.512	C18H14Cl4N2O	C07223	2.15008e+08	2.06893e+08	36.67	2.30343e+08	2.41442e+08	52.5	0.93	-0.1	0.862762	0.06	0.976616	0.0183885	pos
Kanzonol K	M437T357_2	437.195	357	2.185	C26H28O6		2.29629e+07	1.24912e+07	98.47	2.06582e+07	1.96471e+07	57.86	1.11	0.15	0.585578	0.23	0.892168	0.487175	pos
beta-Sitosterol	M437T390	437.372	389.9	7.00936	C29H50O	C01753	6.66009e+06	3.40171e+06	120.24	1.31726e+07	1.53459e+07	68.94	0.51	-0.98	0.0123539	1.91	0.109894	1.68961	pos
Colchicine	M438T436	438.265	435.6	2.35114	C22H25NO6	C07592	1.22283e+07	1.03734e+07	45.64	1.03242e+07	1.06187e+07	19.49	1.18	0.24	0.252353	0.6	0.647336	0.946957	pos
Paspaline	M439T55_2	439.335	55.3	6.39872	C28H39NO2	C20530	5.15692e+06	5.60122e+06	37.37	6.85163e+06	6.41549e+06	32.03	0.75	-0.41	0.0186028	1.73	0.142861	1.84352	pos
ST 27_1;O3	M441T103	441.336	102.7	3.631	C27H46O3	C15520	6.91562e+06	7.07635e+06	41.69	8.49541e+06	8.44356e+06	31.66	0.81	-0.3	0.0649139	1.19	0.314481	1.18114	pos
Pectachol	M443T329	443.231	329.2	3.401	C26H34O6		2.25099e+06	383439	266.51	2.73464e+06	820111	258.54	0.82	-0.28	0.0916205	1.04	0.382935	1.03138	pos
N1-hydroxy-roquefortine C	M444T259	444.279	259.1	1.50307	C22H23N5O3	C22169	2.02035e+06	1.30308e+06	79.88	2.07515e+06	1.18248e+06	175.09	0.97	-0.04	0.316692	0.5	0.706368	0.710348	pos
Dihydrodeoxy-8-epiaustdiol	M445T253_1	445.274	253.1	15.985	C12H14O4		898738	1.12383e+06	60.73	856144	958667	53.69	1.05	0.07	0.822928	0.08	0.968914	0.0603221	pos
3-Dehydroecdysone	M445T253_3	445.3	252.8	10.4769	C27H42O6	C02513	613236	660253	31.88	1.34902e+06	1.48614e+06	40.09	0.45	-1.14	0.0001451	3.84	0.00671385	2.36876	pos
7-Hydroxyhexadecanedioylcarnitine	M446T239_1	446.295	238.6	4.248	C23H43NO7		8.50375e+06	7.24398e+06	42.05	9.29586e+06	6.24118e+06	96.51	0.91	-0.13	0.62562	0.2	0.908865	0.147502	pos
4alpha-Hydroxymethyl-4beta-methyl-5alpha-cholesta-8,24-dien-3beta-ol	M446T386	446.396	385.7	7.6977	C29H48O2		1.92939e+07	1.60961e+07	75.25	1.60776e+07	1.32452e+07	75.41	1.2	0.26	0.83059	0.08	0.971023	0.215575	pos
4alpha-Formyl-4beta-methyl-5alpha-cholesta-8,24-dien-3beta-ol	M449T354_1	449.333	353.8	12.868	C29H46O2		6.88275e+06	6.27868e+06	26.49	7.24042e+06	7.04164e+06	34.17	0.95	-0.07	0.9688	0.01	0.995984	0.469393	pos
omega-Hydroxyphylloquinone	M449T354_2	449.346	353.9	9.819	C31H46O3	C20806	1.1226e+08	1.09949e+08	26.86	1.27183e+08	1.35326e+08	28.88	0.88	-0.18	0.200231	0.7	0.579961	1.00107	pos
2-Deoxycastasterone	M449T354_3	449.36	353.8	5.60179	C28H48O4	C15791	3.40093e+07	3.38106e+07	51.38	2.85495e+07	26183011	50.84	1.19	0.25	0.445863	0.35	0.813513	0.473384	pos
Glycine chenodeoxycholate	M450T302	450.317	301.7	8.845	C26H43NO5	C05466	2.28694e+06	2.24061e+06	42.41	2.77994e+06	2.61082e+06	49.15	0.82	-0.28	0.23614	0.63	0.626816	0.731582	pos
3beta-3,24-Dihydroxy-9(11),12-oleanadien-30-oic acid	M453T240	453.344	240.2	17.42	C30H46O4		572302	578624	41.92	685714	657816	36.28	0.83	-0.26	0.158637	0.8	0.518714	1.19738	pos
Roquefortine F	M458T279	458.288	278.5	13.0517	C23H25N5O3	C22171	687965	488809	89.32	872331	386619	183.3	0.79	-0.34	0.96396	0.02	0.995765	0.0407944	pos
Paxillinol	M460T237_1	460.243	237.3	5.683	C27H35NO4	C20593	3.90049e+06	3.5497e+06	66.34	6.44118e+06	6.72424e+06	39.35	0.61	-0.72	0.00528661	2.28	0.0661456	1.78624	pos
1-O-E-Cinnamoyl-(6-arabinosylglucose)	M460T248_1	460.277	247.5	16.834	C20H26O11		2.61199e+06	1.0701e+06	124.82	2.0987e+06	1.75096e+06	79.35	1.24	0.32	0.925898	0.03	0.989534	0.00786029	pos
N-Docosahexaenoyl Methionine	M460T248_2	460.31	248.1	8.399	C27H41NO3S		1.00381e+07	9.40147e+06	41.45	7.85334e+06	7.87267e+06	21.84	1.28	0.35	0.175469	0.76	0.544602	0.747178	pos
Cerivastatin	M460T357_1	460.255	357	1.159	C26H34FNO5	C07966	4.18091e+07	3.0843e+07	72.2	5.22563e+07	2.73107e+07	131.37	0.8	-0.32	0.891661	0.05	0.982793	0.209164	pos
3-O-Acetylepisamarcandin	M460T357_2	460.267	357	5.327	C26H34O6		6.25434e+08	5.90576e+08	58.74	9.82193e+08	9.97253e+08	47.38	0.64	-0.65	0.0125797	1.9	0.111355	1.6079	pos
Terpendole E	M460T357_3	460.279	357	7.60213	C28H39NO3	C20536	9.19131e+07	6.64838e+07	80.09	1.06065e+08	5.98708e+07	139.97	0.87	-0.21	0.986801	0.01	0.998324	0.141203	pos
6-Cinnamoyl-1-galloylglucose	M463T443	463.13	443	17.564	C22H22O11		2.53856e+07	2.41096e+07	39.03	2.21974e+07	2.09224e+07	47.05	1.14	0.19	0.272092	0.57	0.669939	0.534665	pos
Cyanidin 3-glucoside	M467T254_2	467.3	254	3.11	[C21H21O11]+	C08604	1.08013e+07	1.08058e+07	44.88	7.2107e+06	6.5962e+06	58.24	1.5	0.58	0.0412652	1.38	0.240219	1.35019	pos
FA 15 (antioxidant)	M468T444_2	468.396	443.7	1.668	C31H49NO2		8.87355e+07	8.94907e+07	27.84	8.16975e+07	8.0442e+07	27.75	1.09	0.12	0.442161	0.35	0.81297	0.477324	pos
Ambolic acid	M471T414	471.377	413.5	12.413	C31H50O3		2.13582e+06	2.27833e+06	51.25	2.31797e+06	2.2922e+06	58.42	0.92	-0.12	0.759834	0.12	0.955409	0.124949	pos
Meleagrine	M472T291_1	472.276	291.4	6.88746	C23H23N5O4	C22168	705126	493441	82.34	751151	386856	150.67	0.94	-0.09	0.483257	0.32	0.840809	0.458448	pos
Paspalinine	M472T300	472.318	300.3	10.688	C27H31NO4	C20554	952867	610029	82.5	1.60802e+06	1.72077e+06	81.31	0.59	-0.75	0.0607464	1.22	0.301162	1.13886	pos
Glutathionylspermidine	M473T415	473.329	415.4	1.31236	C17H34N6O5S	C05730	3.28934e+07	3.10172e+07	37.72	4.09835e+07	3.67602e+07	44.36	0.8	-0.32	0.132693	0.88	0.468713	1.01002	pos
LysoPC(18_3(9Z,12Z,15Z)_0_0)	M474T258_2	474.329	257.7	11.319	C26H48NO7P		7.35328e+06	6.86605e+06	49.5	6.66864e+06	6.23085e+06	35.67	1.1	0.14	0.679496	0.17	0.928674	0.273125	pos
Paspaline B	M474T258_3	474.343	257.7	8.228	C28H37NO3	C20587	432967	413653	38.92	523691	560080	31.75	0.83	-0.27	0.109085	0.96	0.421944	1.05948	pos
FO 2546M	M474T264_1	474.26	264	2.6671	C28H37NO4	C20586	802618	640458	73.36	959173	482323	131.02	0.84	-0.26	0.789759	0.1	0.962006	0.0275464	pos
Terpendole I	M476T233_1	476.302	233	8.519	C27H35NO5	C20543	6.77809e+07	5.29825e+07	86.52	8.6102e+07	3.16524e+07	151.38	0.79	-0.35	0.796078	0.1	0.963756	0.183222	pos
Quercetagitrin	M481T233	481.265	233.5	14.645	C21H20O13		367036	368245	23.56	836128	920011	30.07	0.44	-1.19	2.36761e-09	8.63	4.35463e-06	3.45785	pos
3beta-Acetoxy-19alpha-hydroxy-12-ursene	M485T86_2	485.358	85.7	8.483	C32H52O3		1.2869e+08	1.28087e+08	16.88	1.2558e+08	1.22125e+08	14.67	1.02	0.04	0.678217	0.17	0.927924	0.208842	pos
2-heptylquinolin-4(1H)-one	M487T292_2	487.335	292.4	6.59173	C16H21NO	C20643	5.25941e+06	4.11038e+06	46.15	6.8135e+06	6.12845e+06	48.97	0.77	-0.37	0.12418	0.91	0.453621	1.08474	pos
Quillaic	M487T292_3	487.347	292.4	10.295	C30H46O5	C08972	1.76817e+06	1.79525e+06	36.97	1.60041e+06	1.82958e+06	43.38	1.1	0.14	0.329837	0.48	0.719422	0.779539	pos
LysoSM(d18_1)	M488T268	488.344	268	18.355	C23H50N2O5P+	C03640	3.93219e+06	3.41282e+06	58.54	3.05219e+06	2.69964e+06	53.4	1.29	0.37	0.402651	0.4	0.790237	0.665188	pos
Glycocholic acid	M488T357_1	488.299	357.4	1.142	C26H43NO6	C01921	7.21961e+06	7.96121e+06	65.19	9.24062e+06	5.70614e+06	117.25	0.78	-0.36	0.782341	0.11	0.961147	0.204621	pos
Nirogacestat	M490T255_2	490.319	255.4	2.058	C27H41F2N5O		1.66783e+06	1.3043e+06	62.87	1.94853e+06	1.14739e+06	112.16	0.86	-0.22	0.878732	0.06	0.97984	0.238143	pos
Pseudojujubogenin	M490T416_3	490.353	416.1	1.667	C30H48O4		5.56285e+07	5.75617e+07	30.94	5.58194e+07	5.73748e+07	32.52	1	0	0.981381	0.01	0.998324	0.00471	pos
Tiamulin	M494T301_1	494.332	300.9	4.575	C28H47NO4S	C12065	906121	619800	91.9	1.11429e+06	942190	73.1	0.81	-0.3	0.337731	0.47	0.726183	0.636788	pos
Dihydro-dids	M495T278_1	495.321	277.7	6.009	C16H12N2O6S4		697880	740879	47.86	690506	728500	45.45	1.01	0.02	0.995857	0	0.999516	0.0560325	pos
Deoxylimonate	M495T278_2	495.336	277.9	16.476	C26H32O8	C02027	3.4937e+06	3.31743e+06	15.21	3.5498e+06	3.56876e+06	14.78	0.98	-0.02	0.729323	0.14	0.943822	0.5528	pos
LysoPC(16_0_0_0)	M496T343_1	496.335	343	8.761	C24H50NO7P		5.9397e+07	6.01017e+07	36.2	1.17093e+08	1.07422e+08	85.33	0.51	-0.98	0.00470088	2.33	0.060781	1.63878	pos
1-Palmitoylphosphatidylcholine	M496T343_2	496.349	342.7	18.035	C24H50NO7P		5.33642e+07	4.20068e+07	47.75	5.32373e+07	4.4239e+07	42.66	1	0	0.933342	0.03	0.991565	0.256676	pos
7,7',8,8'-Tetrahydrolycopene	M497T268_2	497.487	267.8	0.959984	C40H60	C05430	1.73302e+07	1.73613e+07	59.8	3.5264e+07	3.41597e+07	61.39	0.49	-1.02	0.0142673	1.85	0.120787	1.9658	pos
G-418	M497T342_2	497.348	342.4	1.081	C20H40N4O10	C17703	2.08885e+07	2.06338e+07	28.02	2.01962e+07	1.97617e+07	32.64	1.03	0.05	0.625867	0.2	0.908865	0.0216647	pos
Pelargonidin 3-(6'-malonylglucoside)	M502T272	502.317	272.3	2.195	C24H23O13+	C12642	643280	617135	66.74	663448	448676	89.14	0.97	-0.04	0.785166	0.11	0.961147	0.135489	pos
LysoPC(0_0_18_2(9Z,12Z))	M502T285_1	502.33	284.8	2.422	C26H50NO7P		1.03303e+06	803840	67.95	1.73135e+06	542079	185.03	0.6	-0.75	0.71503	0.15	0.940042	0.324007	pos
LysoPE(0_0_20_4(8Z,11Z,14Z,17Z))	M502T377	502.298	377.4	9.754	C25H44NO7P		5.8409e+06	4.58701e+06	75.14	8.36665e+06	4.16361e+06	171.66	0.7	-0.52	0.807918	0.09	0.965939	0.261787	pos
Aflatrem	M502T432_1	502.302	432	13.0005	C32H39NO4	C20555	4.25864e+06	3.46015e+06	73.35	3.82262e+06	2.3149e+06	107.34	1.11	0.16	0.587876	0.23	0.892168	0.292702	pos
methyl (1S,2S,3R,5S,8R,9R,10R)-10-[(2R,3E,5E,7E)-7-(2,4-dioxopyrrolidin-3-ylidene)-7-hydroxy-4-methylhepta-3,5-dien-2-yl]-3,5,9-trimethyl-7-oxo-4,11,12-trioxatricyclo[6.3.1.01,5]dodecane-2-carboxylate	M504T251_3	504.338	251.1	11.406	C26H33NO9	C22047	1.01426e+07	8.96645e+06	36.07	1.06212e+07	1.07712e+07	24.88	0.95	-0.07	0.453458	0.34	0.818472	0.652228	pos
11-Hydroxyprogesterone 11-glucuronide	M507T432	507.277	432.3	5.272	C27H38O9		5.35984e+06	4.79829e+06	60.71	7.19813e+06	7.90785e+06	54	0.74	-0.43	0.186359	0.73	0.559408	1.18966	pos
N2-Acetylgentamicin C1a	M509T292_1	509.335	292.2	11.537	C21H41N5O8	C03524	994826	963242	35.22	1.14967e+06	1.1113e+06	34.61	0.87	-0.21	0.236323	0.63	0.626816	1.0152	pos
b-D-fructosyl-a-D-(6-O-(E))-feruloylglucoside	M511T256_1	511.311	256.3	6.535	C21H28O12		678855	705899	33.61	640807	573527	38.64	1.06	0.08	0.545586	0.26	0.873199	0.198109	pos
Pyrrolysine	M511T256_2	511.324	256.3	0.281	C12H21N3O3	C16138	5.00126e+06	4.45552e+06	26.85	5.99398e+06	6.40674e+06	26.83	0.83	-0.26	0.0416621	1.38	0.241419	1.49158	pos
Esculentic acid (Diplazium)	M511T256_3	511.338	256.3	3.474	C30H48O5	C08617	2.10158e+06	1.97721e+06	32.8	2.27546e+06	2.17136e+06	24.43	0.92	-0.11	0.255934	0.59	0.651525	0.927875	pos
all-trans-3,4-didehydrolycopene	M518T254	518.317	254.5	12.71	C40H54	C15867	1.98059e+06	1.19501e+06	99.33	1.752e+06	1.16622e+06	77.74	1.13	0.18	0.879283	0.06	0.97984	0.271619	pos
Torulene	M518T375_2	518.41	375.1	12.4307	C40H54	C08613	6.28424e+06	5.745e+06	60.42	7.51565e+06	6.5002e+06	66.18	0.84	-0.26	0.735366	0.13	0.947324	0.252185	pos
6'-O-Malonyldaidzin	M520T237_2	520.342	236.7	0.036	C24H22O12	C16191	1.30353e+08	8.25101e+07	87.21	257544431	1.99608e+08	125.03	0.51	-0.98	0.0756971	1.12	0.344193	1.15073	pos
Kolanone	M520T237_3	520.356	236.7	1.003	C33H42O4	C09948	3.33095e+06	2.78243e+06	65.85	3.40284e+06	2.08228e+06	78.88	0.98	-0.03	0.862364	0.06	0.976616	0.0987368	pos
LPC 18_2	M520T391	520.344	390.6	8.171	C26H50NO7P		8.40026e+06	7.29082e+06	86.42	9.24521e+06	3.86184e+06	169.41	0.91	-0.14	0.703547	0.15	0.934154	0.112962	pos
LysoPC(15_0_0_0)	M520T409	520.421	408.8	11.579	C23H48NO7P		1.16667e+06	1.03409e+06	44.65	1.29353e+06	962177	62.08	0.9	-0.15	0.95237	0.02	0.993292	0.00650134	pos
LysoPC(18_1(11Z)_0_0)	M522T362_2	522.361	362.4	10.342	C26H52NO7P		1.11588e+08	1.07299e+08	43.36	7.37129e+07	6.47641e+07	48.94	1.51	0.6	0.00162086	2.79	0.0319549	1.85209	pos
Neurosporene	M522T363	522.373	362.6	0.535	C40H58	C05431	1.40083e+07	1.23215e+07	57.41	9.80078e+06	7.83768e+06	83.58	1.43	0.52	0.0182562	1.74	0.141965	1.30416	pos
ST 27_0;O6;S	M532T269_2	532.385	269.4	6.94	C27H48O9S	C16261	867281	461611	83.53	1.03115e+06	746767	68.79	0.84	-0.25	0.202539	0.69	0.582749	0.700006	pos
LysoPC(O-18_0)	M532T406	532.381	405.8	14.604	C26H56NO6P		2.73889e+06	2.27495e+06	42.57	1.68887e+07	2.44643e+06	257.58	0.16	-2.62	0.168584	0.77	0.533732	1.1583	pos
Probucol	M534T257_3	534.346	257.4	6.9	C31H48O2S2	C07373	2.14395e+06	1.97799e+06	39.91	2.23193e+06	1.75813e+06	63.08	0.96	-0.06	0.970185	0.01	0.996691	0.0712575	pos
Cucurbitacin F	M536T445	536.145	445.5	8.821	C30H46O7	C08798	1.57539e+07	1.68835e+07	66.02	3.48793e+07	3.11285e+07	85.38	0.45	-1.15	0.00166406	2.78	0.0323498	2.00525	pos
Cyanidin 3-(6'-malonylglucoside)	M536T448_1	536.157	448.4	8.327	C24H23O14+		1.43401e+07	1.19934e+07	46.33	1.68301e+07	1.5658e+07	42.7	0.85	-0.23	0.219287	0.66	0.602995	0.772027	pos
2-Hydroxy-2-[2-oxo-2-[[4-[(3-aminopropyl)amino]butyl]amino]ethyl]-2-[2-oxo-2-[[4-[[3-[(3,4-dihydroxybenzoyl)amino]propyl]amino]butyl]amino]ethyl]acetic acid	M539T279_2	539.358	278.9	5.855	C27H46N6O8	C22069	1.45321e+06	1.4702e+06	16.14	1.36496e+06	1.52622e+06	28.85	1.06	0.09	0.25737	0.59	0.652695	0.389855	pos
Capsanthin	M541T388_2	541.438	388.1	5.1142	C40H56O3	C08584	1.64447e+07	1.28886e+07	82.52	2.89364e+07	2.59015e+07	67.17	0.57	-0.82	0.0322937	1.49	0.206058	1.49714	pos
Cucurbitacin C	M544T362_1	544.332	362.3	13.112	C32H48O8	C08795	3.29975e+07	2.01516e+07	95.43	2.41302e+07	2.2393e+07	74.14	1.37	0.45	0.598213	0.22	0.895865	0.315651	pos
Dihydrocucurbitacin B	M544T398_2	544.344	398	8.75	C32H48O8	C20787	1.79128e+07	1.52658e+07	61.71	3.38114e+07	2.71047e+07	99.23	0.53	-0.92	0.0143411	1.84	0.121273	1.69097	pos
17-beta-estradiol 3-sulfate-17-(beta-D-glucuronide)	M546T273	546.345	273.4	4.186	C24H32O11S	C11289	493144	466234	62.43	572532	349654	110.57	0.86	-0.22	0.931392	0.03	0.991499	0.00894248	pos
LysoPC(18_0_0_0)	M546T285_1	546.359	285.3	10.266	C26H54NO7P		1.31762e+06	1.22207e+06	88.44	1.2585e+06	464475	153.58	1.05	0.07	0.424822	0.37	0.803842	0.520715	pos
3-Hexaprenyl-4,5-Dihydroxybenzoic acid	M546T416_2	546.415	415.5	7.136	C37H54O4	C05200	1.15272e+07	1.26538e+07	24.84	1.303e+07	1.32988e+07	23.04	0.88	-0.18	0.112816	0.95	0.431311	0.762346	pos
Canthaxanthin	M548T253_2	548.374	253.3	7.17872	C40H52O2	C08583	5.75495e+06	4.62638e+06	76.71	7.65765e+06	3.7503e+06	156.35	0.75	-0.41	0.960349	0.02	0.995765	0.106768	pos
(3R,5R,6S,7S,9R,11E,13R,14S)-14-[(1R)-1-hydroxyethyl]-3,5,7,9,13-pentamethyl-2,4,10-trioxo-1-oxacyclotetradec-11-en-6-yl 3,4,6-trideoxy-3-(dimethylamino)-beta-D-xylo-hexopyranoside	M548T254	548.33	254.3	18.473	C28H47NO8	C20739	1.36499e+06	631878	192.76	1.42421e+06	852224	162.23	0.96	-0.06	0.841764	0.07	0.972687	0.0391328	pos
TR 1 toxin	M550T244	550.323	244.3	11.6118	C27H33N3O7	C20045	1.19214e+06	951248	91.45	1.55081e+06	567303	166.55	0.77	-0.38	0.891827	0.05	0.982793	0.0714192	pos
Hyperforin	M554T409_1	554.426	409.4	10.8858	C35H52O4	C07608	1.66947e+07	1.69493e+07	19.37	1.22102e+07	1.2659e+07	33.43	1.37	0.45	0.00117978	2.93	0.0259093	2.16806	pos
Lycopene	M554T410	554.466	409.6	11.728	C40H56	C05432	1.74571e+06	1.83689e+06	33.54	2.46819e+06	2.48074e+06	32.98	0.71	-0.5	0.0110667	1.96	0.103717	1.55181	pos
D-Pantethine	M555T227_2	555.371	227.5	6.856	C22H42N4O8S2	C12661	1.07777e+07	1.00225e+07	30.72	1.07773e+07	1.03582e+07	38.68	1	0	0.834157	0.08	0.972484	0.258511	pos
L-Olivosyl-oleandolide	M555T227_3	555.386	227.5	10.054	C26H44O10	C11991	317123	304384	18.22	295797	270070	29.15	1.07	0.1	0.21343	0.67	0.597066	0.671582	pos
1-hydroxylycopene	M555T409_3	555.455	409.4	2.733	C40H58O	C19795	3.68879e+07	3.59325e+07	51.63	3.08363e+07	2.5196e+07	48.75	1.2	0.26	0.395376	0.4	0.783615	0.43006	pos
Proneurosporene	M556T441	556.436	441.5	10.94	C40H58	C19759	1.23204e+08	1.03803e+08	44.93	1.13733e+08	9.03522e+07	45.7	1.08	0.12	0.687128	0.16	0.930504	0.201792	pos
Methanophenazine	M556T442_1	556.42	441.6	10.4569	C37H50N2O	C11903	3.41804e+07	3.25738e+07	30.31	3.32439e+07	3.15488e+07	33.1	1.03	0.04	0.797473	0.1	0.963906	0.149074	pos
Okenone	M562T262_2	562.39	261.8	5.48698	C41H54O2	C16280	6.41359e+06	6.66338e+06	32.28	6.74935e+06	7.21641e+06	39.38	0.95	-0.07	0.852611	0.07	0.974924	0.0885408	pos
adonirubin	M564T240_3	564.369	239.6	6.47027	C40H52O3	C15967	1.71475e+07	1.21937e+07	58.89	1.86629e+07	1.35121e+07	97.17	0.92	-0.12	0.842286	0.07	0.972687	0.0197841	pos
3-O-alpha-L-Arabinopyranosyl-L-arabinose	M565T240_1	565.344	239.6	1.299	C10H18O9		577900	593738	11.21	563784	526979	16.18	1.03	0.04	0.488105	0.31	0.843549	0.517463	pos
24-Acetyl- 25-cinnamoylvulgaroside	M565T240_2	565.356	239.6	6.284	C36H48O8		7.1657e+06	7.22465e+06	37.81	7.43557e+06	6.35349e+06	38.66	0.96	-0.05	0.778292	0.11	0.959871	0.104398	pos
Avermectin B1a aglycone	M568T390	568.337	389.7	4.288	C34H48O8	C11979	4.06616e+06	3.98334e+06	81.72	2.84225e+06	1.19463e+06	108.81	1.43	0.52	0.243256	0.61	0.63503	0.794301	pos
Rhodovibrin	M568T413_1	568.442	412.7	3.81143	C41H60O2	C15878	4.76584e+06	4.70076e+06	89.59	4.21966e+06	2.76255e+06	82.53	1.13	0.18	0.996812	0	0.999516	0.00392501	pos
echinenone	M568T413_2	568.455	412.7	6.56372	C40H54O	C08592	2.49841e+07	1.11228e+07	91	3.71345e+07	4.9877e+07	55.16	0.67	-0.57	0.0230355	1.64	0.163058	1.58277	pos
N-{(2R)-2-Hydroxy-2-[(8S,11S)-8-isopropyl-6,9-dioxo-2-oxa-7,10-diazabicyclo[11.2.2]heptadeca-1(15),13,16-trien-11-YL]ethyl}-N-isopentylbenzenesulfonamide	M574T272_2	574.296	271.7	3.103	C30H43N3O6S		852104	475691	134.05	1.3494e+06	1.01051e+06	83.41	0.63	-0.66	0.00323842	2.49	0.0476502	1.90369	pos
N-[(Z)-1,3-Dihydroxyoctadec-4-en-2-yl]-6-[(4-nitro-2,1,3-benzoxadiazol-7-yl)amino]hexanamide	M576T219_2	576.379	218.5	6.52	C30H49N5O6		2.15914e+06	2.22316e+06	75.08	2.31365e+06	1.56338e+06	109.36	0.93	-0.1	0.986435	0.01	0.998324	0.143883	pos
nuatigenin 3-beta-D-glucopyranoside	M576T265	576.354	265.1	19.52	C33H52O9	C04859	975675	892728	61.53	1.2517e+06	614147	137.75	0.78	-0.36	0.855436	0.07	0.975031	0.0197879	pos
Agavoside A	M576T404	576.421	404.5	15.723	C33H52O9	C08885	1.2199e+06	996637	50.89	1.20787e+07	1.06855e+06	259.79	0.1	-3.31	0.141899	0.85	0.485932	1.20692	pos
(8S,9S,10R,13S,14S,17R)-1-Hexadecanoyl-11,17-dihydroxy-17-(2-hydroxyacetyl)-10,13-dimethyl-7,8,9,11,12,14,15,16-octahydro-6H-cyclopenta[a]phenanthren-3-one	M582T300	582.394	300.2	19.719	C37H58O6		1.5169e+06	1.43595e+06	29.04	1.6112e+06	1.45491e+06	27.19	0.94	-0.09	0.403199	0.39	0.790504	0.629214	pos
3-hydroxyechinenone	M584T389_1	584.445	389.3	1.51224	C40H54O2	C15966	443402	455439	56.41	530202	440114	54.81	0.84	-0.26	0.256655	0.59	0.652695	0.646737	pos
Hydroxyspheroidenone	M584T389_2	584.464	389.3	8.457	C41H60O3	C15905	1.06309e+06	1.00576e+06	33.13	1.17888e+06	1.12569e+06	42.09	0.9	-0.15	0.612699	0.21	0.904601	0.514986	pos
dolichyl beta-D-glucosyl phosphate	M585T205_1	585.353	204.8	4.20673	C31H55O9P		1.07766e+06	1.04958e+06	37.3	1.06613e+06	1.03409e+06	39.16	1.01	0.02	0.944728	0.02	0.991702	0.0734274	pos
Anhydrorhodovibrin	M589T309_1	589.4	308.6	3.018	C41H58O	C15877	1.22853e+06	1.22868e+06	30.87	1.10444e+06	1.08151e+06	44.19	1.11	0.15	0.207131	0.68	0.588829	0.650537	pos
Dihydroxylycopene_ OH-Rhodopin	M590T280	590.41	280.5	8.791	C40H60O2	C19894	1.97241e+06	1.47952e+06	113.19	3.5801e+06	2.26056e+06	141.92	0.55	-0.86	0.179251	0.75	0.550396	0.976522	pos
Vitamin D2 3-glucuronide	M590T281	590.423	280.6	9.872	C34H52O7		476039	461286	44.21	612544	489782	56.75	0.78	-0.36	0.100783	1	0.40539	1.16159	pos
3,6-Diglucopyranosyl-5,7-dihydroxy-4'-methoxyflavone	M592T245_2	592.326	245	18.186	C28H32O15		164765	155428	94.75	213328	155805	80.37	0.77	-0.37	0.167824	0.78	0.532649	0.978367	pos
21,22-Diprenylpaxilline	M594T246_1	594.348	246.5	12.779	C37H49NO4	C20561	909065	917060	34.05	1.11756e+06	1.2532e+06	31.52	0.81	-0.3	0.124761	0.9	0.453974	1.09013	pos
3-Hexaprenyl-4-hydroxy-5-methoxybenzoic acid	M599T225_3	599.399	225	14.278	C38H56O4	C05313	4.97339e+07	5.36544e+07	35.8	4.6564e+07	4.89291e+07	46.88	1.07	0.1	0.421477	0.38	0.8014	0.602097	pos
Hydroxyspirilloxanthin	M600T440_1	600.444	440.2	4.665	C41H58O2	C15879	804339	828960	65.75	698158	645483	55.87	1.15	0.2	0.826611	0.08	0.970071	0.0776504	pos
ACMC-20dgc9	M600T440_3	600.475	440.4	4.3	C35H38N2O6	C06512	53593500	5.36866e+07	25.24	5.67207e+07	5.07037e+07	25.4	0.94	-0.08	0.4327	0.36	0.808579	0.520289	pos
Avermectin B2b aglycone	M606T249_1	606.365	249.5	1.251	C33H48O9	C11955	1.55321e+06	1.49241e+06	43.7	1.41009e+06	986909	95.59	1.1	0.14	0.160424	0.79	0.521767	0.808713	pos
P 518	M608T242_2	608.395	242.3	5.85971	C42H56O4	C15885	2.97815e+07	2.0487e+07	85.69	3.39458e+07	7.69586e+06	173.95	0.88	-0.19	0.589941	0.23	0.892583	0.243915	pos
Malvidin 3-glucoside-4-vinylphenol	M610T408	610.172	407.9	5.597	C31H29O13		3.33239e+06	3.60152e+06	28.68	3.88046e+06	3.94423e+06	40.72	0.86	-0.22	0.336597	0.47	0.725137	0.388621	pos
8-demethyl-8-(2,3-O-dimethyl-alpha-L-rhamnosyl)tetracenomycin C	M616T343_1	616.175	342.7	5.9214	C30H32O15	C20976	1.13672e+07	3.8281e+06	177.67	1.52796e+08	8.02324e+06	259.52	0.07	-3.75	0.142996	0.84	0.48734	0.810709	pos
Hypaconitine	M616T343_2	616.189	342.7	7.675	C33H45NO10	C08688	1.01133e+08	1.05374e+08	13.59	9.29867e+07	9.89811e+07	24.56	1.09	0.12	0.146376	0.83	0.494893	0.600194	pos
Avermectin A2b aglycone	M620T267_1	620.383	266.6	5.657	C34H50O9	C11956	1.3987e+06	1.2303e+06	66.06	1.78072e+06	858533	148.07	0.79	-0.35	0.737796	0.13	0.947785	0.131657	pos
tricoumaroyl spermidine	M622T245_2	622.373	244.8	10.647	C34H37N3O6	C18069	3.08191e+06	2.76453e+06	54.05	2.78139e+06	2.86323e+06	38.38	1.11	0.15	0.73979	0.13	0.949429	0.142757	pos
GDP-D-Rhamnose	M628T450_1	628.178	449.7	3.323	C16H25N5O15P2	C03117	1.30521e+06	605287	110.38	1.45184e+06	1.12801e+06	78.39	0.9	-0.15	0.221168	0.66	0.605809	0.848036	pos
Quercetin 3-galactoside 7-rhamnoside	M628T450_2	628.192	449.7	7.158	C27H30O16		1.66308e+07	1.26944e+07	66.35	1.81368e+07	1.44707e+07	64.39	0.92	-0.13	0.724929	0.14	0.942361	0.118667	pos
Plactin D	M629T211_2	629.408	211.3	6.478	C32H52N8O5		3.51665e+06	3.4932e+06	57.42	3.08989e+06	2.71607e+06	70.97	1.14	0.19	0.386593	0.41	0.774245	0.498154	pos
Nonoxynol-9	M634T281_2	634.442	281.2	4.021	C33H60O10		1.44169e+06	1.40865e+06	41.84	2.13219e+06	1.67801e+06	54.22	0.68	-0.56	0.0161709	1.79	0.131202	1.43544	pos
Mycaminosyltylonolide	M636T247	636.339	247.3	8.849	C31H51NO10	C12002	119767	58309.5	111.23	134647	112252	74.72	0.89	-0.17	0.313727	0.5	0.703471	0.777017	pos
ditrans,tetracis-Heptaprenyl diphosphate	M638T248_2	638.387	248.3	2.282	C35H60O7P2	C17436	1.23318e+06	980377	95.75	1.65354e+06	273336	198.81	0.75	-0.42	0.792269	0.1	0.962645	0.0718652	pos
5,6-Epoxy-8,11,14-eicosatrienoic acid	M641T257_1	641.434	257.1	11.318	C20H32O3	C14768	2.487e+06	2.4869e+06	30.12	2.25037e+06	2.36126e+06	27.92	1.11	0.14	0.324607	0.49	0.714033	0.6564	pos
Fucoxanthin	M641T293	641.42	292.9	0.267812	C42H58O6	C08596	326600	297052	31.32	345358	357655	22.79	0.95	-0.08	0.408029	0.39	0.79426	0.291251	pos
Aridanin	M643T230_1	643.424	229.5	5.561	C38H61NO8	C08922	8.01259e+06	7.95999e+06	42.97	7.69245e+06	7.75749e+06	30.66	1.04	0.06	0.96216	0.02	0.995765	0.0928832	pos
UDP-2,4-diacetamido-2,4,6-trideoxy-beta-L-altrose	M650T265_1	650.436	264.6	8.445	C19H30N4O16P2	C19971	5.92254e+06	5.85055e+06	30.16	5.80342e+06	5.48518e+06	22.87	1.02	0.03	0.999049	0	0.999593	0.104741	pos
dinor-Levomethadyl acetate	M651T265_1	651.433	264.7	16.343	C21H27NO2	C16662	1.74839e+06	1.8469e+06	20.57	1.7612e+06	1.88186e+06	26.6	0.99	-0.01	0.909732	0.04	0.988044	0.335555	pos
PS(14_0_14_0)	M663T449_1	663.448	449.4	1.738	C34H66NO10P		1.08653e+06	951679	46.65	1.11708e+06	888842	56.02	0.97	-0.04	0.859734	0.07	0.976604	0.453359	pos
20,21-Diprenylterpendole C	M678T276	678.419	276.5	9.18031	C42H57NO5	C20595	435677	392707	74.26	506446	241199	135.69	0.86	-0.22	0.989859	0	0.998679	0.0979586	pos
gamma2-Solamarine	M678T282_2	678.47	281.9	17.635	C39H63NO11		1.67547e+06	1.44571e+06	49.76	2.33143e+06	2.32184e+06	49.12	0.72	-0.48	0.0629463	1.2	0.308114	1.27219	pos
20,21-Diprenylterpendole J	M680T259_1	680.42	259.2	12.3763	C42H59NO5	C20594	426409	294979	116.92	472863	429058	80.91	0.9	-0.15	0.201378	0.7	0.580994	0.938979	pos
Phytic acid	M683T44_1	682.857	44.1	9.81	C6H18O24P6	C01204	1.3728e+06	1.32586e+06	19.71	1.37484e+06	1.42683e+06	20.13	1	0	0.971491	0.01	0.996691	0.310067	pos
lipid X	M694T253_2	694.43	253.3	0.933	C34H66NO12P	C04824	825752	887432	18.81	832869	899847	19.64	0.99	-0.01	0.919115	0.04	0.98905	0.158651	pos
Mycinamicin IV	M696T246_2	696.444	246.4	18.213	C37H61NO11	C18846	9.16038e+06	7.58248e+06	96.77	1.27788e+07	5.99604e+06	187.98	0.72	-0.48	0.713263	0.15	0.939121	0.223335	pos
Hydroxychlorobactene glucoside	M696T246_3	696.461	246.5	14.5136	C46H64O6	C15914	914629	905654	23.05	820242	793981	29.43	1.12	0.16	0.157907	0.8	0.517931	1.16419	pos
Coproporphyrinogen III	M699T233_4	699.416	232.7	3.074	C36H44N4O8	C03263	9.03855e+06	9.57471e+06	26.24	9.38038e+06	9.59799e+06	19.16	0.96	-0.05	0.476802	0.32	0.836473	0.299103	pos
PC(16_0_15_0)	M704T388	703.56	388.4	13.201	C39H78NO8P		6.3575e+07	4.92244e+07	102.7	1.43249e+08	1.28795e+08	59.99	0.44	-1.17	0.000403915	3.39	0.0127537	2.16009	pos
PC(18_3(6Z,9Z,12Z)_14_1(9Z))	M708T274_3	708.485	273.7	15.299	C40H72NO8P		2.42668e+06	2.37021e+06	38.6	2.46368e+06	2.70547e+06	48.22	0.98	-0.02	0.788904	0.1	0.961639	0.177119	pos
19,21-Dihydroxy-22-[5-[5-(1-hydroxyethyl)-5-methyloxolan-2-yl]-5-methyloxolan-2-yl]-4,6,8,12,14,18,20-heptamethyl-9,11-dioxodocos-16-enoic acid	M710T443	709.534	442.8	12.709	C41H72O9		631814	570409	88.79	768628	334465	128.51	0.82	-0.28	0.762338	0.12	0.956052	0.232944	pos
Gingerenone A	M713T244_4	713.429	243.8	3.168	C21H24O5	C10460	7.40615e+07	6.85126e+07	23.09	8.72852e+07	8.35668e+07	33.18	0.85	-0.24	0.182575	0.74	0.555338	1.31855	pos
beta-Solanine	M722T277	722.444	277.3	4.381	C39H63NO11		201996	189017	43.94	234567	255672	39.84	0.86	-0.22	0.30518	0.52	0.697767	0.522093	pos
4-Hydroxydecanedioylcarnitine	M724T353_4	723.609	353.3	8.287	C17H31NO7		6.36611e+06	6.02886e+06	37.85	5.61102e+06	5.77301e+06	47.07	1.13	0.18	0.282558	0.55	0.682463	0.672679	pos
PC(18_0_14_1(9Z))	M733T442_2	732.558	441.7	5.116	C40H78NO8P		8.52933e+06	5.07845e+06	108.16	9.73185e+06	9.14695e+06	46.04	0.88	-0.19	0.0606927	1.22	0.301162	1.0817	pos
PC(18_3(9Z,12Z,15Z)_18_3(9Z,12Z,15Z))	M735T369_1	734.549	369.3	1.39811	C44H76NO8P		6.02231e+06	4.68825e+06	61.66	1.28528e+07	9.252e+06	81.97	0.47	-1.09	0.00154789	2.81	0.0312853	1.92039	pos
PC(16_0_16_0)	M735T409_2	734.577	409.1	10.208	C40H80NO8P		3.6553e+07	2.6383e+07	88.91	5.82486e+07	3.12256e+07	146.86	0.63	-0.67	0.417589	0.38	0.798831	0.555385	pos
PC(16_1(9Z)_15_0)	M736T396	735.561	396.2	4.557	C39H76NO8P		1.85344e+07	1.47807e+07	72.46	1.56537e+07	1.25565e+07	93.63	1.18	0.24	0.271126	0.57	0.668835	0.599744	pos
2-Octaprenyl-3-methyl-5-hydroxy-6-methoxy-1,4-benzoquinone	M736T415_1	735.525	415.2	9.316	C48H72O4	C05815	216626	234714	63.5	356311	175251	142.86	0.61	-0.72	0.518492	0.29	0.858875	0.585183	pos
PC(14_1(9Z)_P-18_1(11Z))	M737T426_2	736.52	425.5	6.697	C40H76NO7P		1.55949e+06	548725	128.07	505591	397178	114.47	3.08	1.63	0.22126	0.66	0.605809	0.883144	pos
2,3-Digeranylgeranyl sn-glycerol 1-phosphate	M739T267	739.49	267.1	1.195	C43H73O6P	C04638	652253	665403	16.55	714153	717917	24.12	0.91	-0.13	0.296409	0.53	0.690167	0.998109	pos
Octaprenyl diphosphate	M740T248_3	740.487	248.4	11.98	C40H68O7P2	C04146	968066	913206	25.81	891659	947946	38.56	1.09	0.12	0.252547	0.6	0.647384	0.379448	pos
Bacteriohopanetetrol glucosamine	M747T385	746.617	385.2	19.074	C41H73NO8	C21121	1.49211e+07	1.24625e+07	39.27	1.34487e+07	1.33103e+07	51.07	1.11	0.15	0.199435	0.7	0.578713	0.708663	pos
PC(O-18_1(11Z)_16_0)	M747T386	746.596	385.5	12.972	C42H84NO7P		8.52209e+07	4.78652e+07	112.95	1.53467e+08	1.32433e+08	55.46	0.56	-0.85	0.00134917	2.87	0.0290229	1.96189	pos
PC(16_0_20_0)	M747T408	746.596	408.5	15.194	C44H88NO8P		1.71341e+07	1.20942e+07	123.91	2.3172e+07	2.38365e+07	48.93	0.74	-0.44	0.0178383	1.75	0.139911	1.49974	pos
Plastoquinol A	M752T375_2	751.608	375.2	7.397	C53H82O2	C16695	1.02232e+07	9.74646e+06	68.72	1.34225e+07	7.17526e+06	150.87	0.76	-0.39	0.776615	0.11	0.959788	0.0944889	pos
Coenzyme Q9	M752T375_4	751.64	375.1	1.16596	C54H82O4	C01967	6.46821e+06	6.41696e+06	36.7	6.2939e+06	6.3385e+06	29.54	1.03	0.04	0.966791	0.01	0.995984	0.157571	pos
PC(18_2(9Z,12Z)_14_0)	M753T275_1	752.511	274.7	11.757	C40H76NO8P		1.30639e+06	1.17276e+06	72.22	1.24764e+06	785832	95.49	1.05	0.07	0.708383	0.15	0.936811	0.214598	pos
7,8-Dihydromethanopterin	M758T408	758.244	408.2	10.473	C30H43N6O16P	C05927	1.67187e+07	1.24462e+07	104.05	13442981	6.06522e+06	125.59	1.24	0.31	0.478967	0.32	0.838015	0.624248	pos
Reduced coenzyme F420	M759T449_1	759.191	449.2	11.1622	C29H38N5O18P	C01080	1.31186e+06	476120	109.07	9.19957e+06	7.06629e+06	79.75	0.14	-2.81	4.43639e-07	6.35	0.000121623	3.08894	pos
Flavonol base + 4O, O-Hex-dHex-Pen	M760T449_3	760.228	449.4	2.315	C32H38O20	C10175	3.42749e+07	3.49053e+07	14.55	3.30023e+07	3.42845e+07	21.57	1.04	0.05	0.414345	0.38	0.797637	0.781265	pos
PC(16_0_18_1(9Z))	M761T395_2	760.574	395	14.2664	C42H82NO8P	C13875	9.85333e+08	9.86156e+08	45.8	1.2063e+09	1.04285e+09	69.53	0.82	-0.29	0.413792	0.38	0.797393	0.568006	pos
PC(14_0_20_1(11Z))	M761T420	760.599	419.7	18.735	C42H82NO8P		1.0492e+08	1.03068e+08	62.96	1.81749e+08	1.71243e+08	51.86	0.58	-0.79	0.0023179	2.63	0.0392921	1.70799	pos
cyanidin 3-O-(6-O-glucosyl-2-O-xylosylgalactoside)	M761T449_2	761.232	449.4	6.548	C32H39O20+	C08612	3.54113e+07	3.68932e+07	17.18	3.60607e+07	3.72617e+07	16.31	0.98	-0.03	0.74941	0.13	0.95231	0.359877	pos
PC(16_1(9Z)_P-18_0)	M762T409_2	761.614	409.1	3.262	C42H82NO7P		4.06061e+07	4.03269e+07	56.04	5.42321e+07	4.98952e+07	64.56	0.75	-0.42	0.307783	0.51	0.700071	0.705263	pos
PC(18_2(9Z,12Z)_20_4(8Z,11Z,14Z,17Z))	M763T330	762.583	329.5	4.103	C46H80NO8P		8.54824e+06	8.03313e+06	52.53	6.6535e+06	5.24058e+06	59.1	1.28	0.36	0.100934	1	0.405778	1.10936	pos
Decaprenyl phosphate	M763T410	762.606	409.8	2.493	C50H83O4P	C02970	6.97397e+07	5.95736e+07	67.79	5.74244e+07	5.60306e+07	31.36	1.21	0.28	0.748987	0.13	0.95231	0.168828	pos
PC(20_5(5Z,8Z,11Z,14Z,17Z)_18_1(11Z))	M763T449_1	762.568	449.2	14.912	C46H80NO8P		9.44439e+06	9.5032e+06	40.58	10195697	1.08932e+07	37.11	0.93	-0.11	0.612981	0.21	0.904835	0.369636	pos
3-Demethylubiquinone-9	M764T414	763.614	413.6	14.878	C53H80O4	C03226	8.5402e+06	8.44135e+06	17.51	8.0513e+06	8.06997e+06	23.45	1.06	0.09	0.298471	0.53	0.690433	0.730172	pos
PC(18_2(9Z,12Z)_18_3(9Z,12Z,15Z))	M764T448	763.529	448.3	2.22229	C44H78NO8P		7.16458e+06	5.85066e+06	74.08	9.59444e+06	6.65231e+06	92.62	0.75	-0.42	0.567043	0.25	0.881429	0.227028	pos
Mirosamicin	M767T283_1	766.51	283	2.245	C37H61NO13	C15680	1.09414e+06	977692	78.37	1.02222e+06	682897	92.23	1.07	0.1	0.626536	0.2	0.908865	0.215599	pos
PE-NMe2(18_1(9Z)_18_3(9Z,12Z,15Z))	M769T207_2	768.546	206.7	10.347	C43H78NO8P		3.58514e+06	3.40987e+06	43.12	3.27611e+06	3.06228e+06	69.72	1.09	0.13	0.317621	0.5	0.707031	0.560535	pos
Metrizamide	M772T45_2	771.843	45.1	10.009	C18H22I3N3O8		7.51376e+06	6.73026e+06	37.91	7.70537e+06	7.33679e+06	39.31	0.98	-0.04	0.888157	0.05	0.981549	0.230458	pos
1,2-Distearoyllecithin	M773T410	772.633	409.5	14.583	C44H88NO8P		5.09965e+06	5.14706e+06	49.43	5.8437e+06	6.257e+06	43.98	0.87	-0.2	0.420431	0.38	0.80008	0.826433	pos
PC(P-16_0_22_5(7Z,10Z,13Z,16Z,19Z))	M775T408	774.586	408.1	4.427	C46H82NO7P		2.72652e+06	2.4973e+06	23.97	2.58483e+06	2.56009e+06	27.36	1.05	0.08	0.446219	0.35	0.813513	0.675061	pos
PC(P-18_1(11Z)_P-18_1(11Z))	M777T441_2	776.584	441	11.092	C44H84NO6P		9.03385e+06	8.93322e+06	14.33	8.59487e+06	8.10157e+06	21.63	1.05	0.07	0.268979	0.57	0.665856	0.852137	pos
Demethyllactenocin	M783T268_2	782.52	268.1	17.334	C37H61NO14	C12003	1.54711e+06	1.31672e+06	66.66	2.73071e+06	2.65427e+06	45.41	0.57	-0.82	0.00286455	2.54	0.0444609	1.86787	pos
PC(18_2_18_2)	M783T408_2	782.58	408.4	13.1598	C44H80NO8P		1.44357e+08	7.10111e+07	110.86	1.10665e+08	8.95581e+07	71.75	1.3	0.38	0.816783	0.09	0.968726	0.117079	pos
SM(d18_2(4E,14Z)_23_0)	M783T410	782.593	409.5	16.59	C46H91N2O6P		2.88936e+07	2.8065e+07	62.32	6.18784e+07	5.84028e+07	62.6	0.47	-1.1	0.00205249	2.69	0.0359652	2.05404	pos
PC(P-16_0_20_4(5Z,8Z,11Z,14Z))	M784T343	783.593	343.1	10.127	C44H80NO7P		2.17696e+07	2.15914e+07	45.16	2.75255e+07	2.00599e+07	106.13	0.79	-0.34	0.713309	0.15	0.939121	0.408342	pos
PC(P-18_0_18_4(6Z,9Z,12Z,15Z))	M784T418_2	783.596	418.3	6.554	C44H80NO7P		9.47044e+06	5.96327e+06	84.77	8.18033e+06	5.48183e+06	89.08	1.16	0.21	0.697028	0.16	0.932996	0.135543	pos
Ginsenoside	M785T250_1	784.501	249.9	5.331	C42H72O14	C08945	783817	580372	71.24	1004156	534331	128.27	0.78	-0.36	0.813244	0.09	0.968051	0.239826	pos
PC(18_1(11Z)_18_2(9Z,12Z))	M785T371_1	784.571	371.3	17.908	C44H82NO8P		1.15757e+08	7.55319e+07	80.89	4.46505e+08	3.59603e+08	72.61	0.26	-1.95	1.40258e-08	7.85	1.01567e-05	3.24382	pos
PC(22_5(4Z,7Z,10Z,13Z,16Z)_18_4(6Z,9Z,12Z,15Z))	M785T408_1	784.554	408	13.157	C48H78NO8P		8.48009e+06	5.90418e+06	74.24	9.61964e+06	5.44111e+06	106.38	0.88	-0.18	0.803284	0.1	0.964048	0.0237976	pos
Erythrabyssin II	M786T370	785.574	369.9	18.794	C25H28O4		2.53395e+07	1.99815e+07	53.45	1.00351e+08	1.04823e+08	42.68	0.25	-1.99	8.10257e-09	8.09	7.45133e-06	3.16142	pos
PC(20_3(8Z,11Z,14Z)_P-16_0)	M786T408_2	785.604	408.5	16.019	C44H82NO7P		8.29931e+07	6.75734e+07	68.86	3.9387e+08	3.06994e+08	81.72	0.21	-2.25	0.000130165	3.89	0.00622015	2.30501	pos
PC(24_0_P-16_0)	M787T328	786.571	328.1	11.278	C48H96NO7P		2.35156e+07	2.19429e+07	32.85	1.81108e+07	1.86355e+07	32.35	1.3	0.38	0.011164	1.95	0.104231	1.53027	pos
omega-Hydroxy-beta-dihydromenaquinone-9	M787T391	786.626	391.1	5.71888	C56H82O3	C21885	6.04414e+08	5.41225e+08	42.42	5.04959e+08	5.51582e+08	37.58	1.2	0.26	0.226803	0.64	0.615583	0.744857	pos
PC(P-18_0_22_0)	M787T408_1	786.587	408.3	9.19	C48H96NO7P		2.26441e+09	2.03981e+09	36.69	2.09595e+09	1.96918e+09	44.63	1.08	0.11	0.336255	0.47	0.725137	0.479024	pos
PC(20_5(5Z,8Z,11Z,14Z,17Z)_P-16_0)	M787T434	786.554	433.8	16.424	C44H78NO7P		2.94394e+07	2.56036e+07	57.3	2.86856e+07	2.48635e+07	60.82	1.03	0.04	0.783926	0.11	0.961147	0.107269	pos
PC(O-16_0_22_0)	M788T368	787.654	368	4.801	C46H94NO7P		3.21036e+07	2.67017e+07	68.88	2.11754e+07	2.07137e+07	42.79	1.52	0.6	0.128842	0.89	0.461035	0.942718	pos
PC(P-18_0_18_2(9Z,12Z))	M788T408	787.581	408	10.983	C44H84NO7P		2.35144e+08	2.12192e+08	47.29	3.44565e+08	3.37828e+08	35.38	0.68	-0.55	0.0051397	2.29	0.0648589	1.58838	pos
Dihydromenaquinone-9	M788T410_1	787.654	410.2	19.776	C56H82O2	C21527	6.8994e+07	5.55746e+07	70.45	5.89134e+07	5.46306e+07	52.29	1.17	0.23	0.75438	0.12	0.95344	0.139435	pos
Plastoquinone 9	M788T410_2	787.702	409.9	14.535	C53H80O2	C10385	1.00977e+07	9.45837e+06	43.89	1.13468e+07	1.01541e+07	52.66	0.89	-0.17	0.646303	0.19	0.918529	0.59002	pos
2-Decaprenyl-6-methoxyphenol	M789T385_2	788.68	385.3	0.340796	C57H88O2		6.39478e+06	6.20806e+06	34.37	7.67827e+06	7.11926e+06	41.94	0.83	-0.26	0.217498	0.66	0.600432	1.07131	pos
PC(18_1(9Z)_18_0)	M789T393	788.623	392.7	8.561	C44H86NO8P		2.57049e+08	2.02597e+08	79.61	3.81103e+08	3.36975e+08	65.92	0.67	-0.57	0.0499952	1.3	0.269857	1.30824	pos
PC(14_1(9Z)_20_4(5Z,8Z,11Z,14Z))	M791T369	790.601	369.2	14.835	C42H74NO8P		2.03731e+06	1.66824e+06	114.32	2.29208e+06	1.01213e+06	102.18	0.89	-0.17	0.632771	0.2	0.911866	0.318709	pos
PC(DiMe(9,5)_DiMe(9,3))	M796T408	795.578	408.4	1.601	C46H81NO10P		5.96242e+06	4.8228e+06	51.29	6.61506e+06	6.69136e+06	40.21	0.9	-0.15	0.600879	0.22	0.89749	0.487155	pos
PC(16_0_18_1(9Z)-O(12,13))	M797T275_2	796.535	275.4	13.5094	C42H80NO9P		437661	357917	76.08	649793	315950	171.24	0.67	-0.57	0.676082	0.17	0.927282	0.382315	pos
PC(18_1(9Z)_20_1(11Z))	M797T369	796.633	368.5	15.022	C46H88NO8P		6.66041e+06	5.97652e+06	42.74	2.03026e+07	1.32569e+07	115.06	0.33	-1.61	0.128982	0.89	0.461313	1.16717	pos
PC(16_1(9Z)_22_1(13Z))	M798T386	797.596	386	11.596	C46H88NO8P		3.13479e+07	2.19115e+07	73.02	1.84371e+07	1.40983e+07	65.57	1.7	0.77	0.0509007	1.29	0.271754	1.24958	pos
PC(24_0_14_1(9Z))	M800T368	799.656	368.4	13.622	C46H90NO8P		1.47696e+07	1.17223e+07	66.31	1.60639e+07	1.21887e+07	49.86	0.92	-0.12	0.437317	0.36	0.811601	0.529139	pos
Palmitoylcarnitine	M800T392	799.687	391.9	11.9317	C23H45NO4	C02990	1.58185e+07	1.04879e+07	83.23	2.81118e+07	1.15637e+07	140.3	0.56	-0.83	0.371282	0.43	0.758545	0.467723	pos
SM(d18_0_22_2(13Z,16Z)(OH))	M800T409	799.656	409.5	15.902	C45H87N2O7P		1.77845e+07	1.43829e+07	54.17	3.33823e+07	3.1148e+07	70.46	0.53	-0.91	0.082041	1.09	0.360775	1.43513	pos
PC(P-18_1(11Z)_22_5(7Z,10Z,13Z,16Z,19Z))	M801T410_2	800.654	409.9	0.96	C48H84NO7P		8.87628e+06	1.00678e+07	32.01	9.91607e+06	1.12388e+07	37.86	0.9	-0.16	0.697365	0.16	0.932996	0.0877017	pos
PC(24_0_16_1(9Z))	M801T410_3	800.681	410	10.261	C48H94NO8P		6.02752e+06	6.0972e+06	17.02	6.1448e+06	5.96802e+06	11.36	0.98	-0.03	0.548069	0.26	0.873957	0.113288	pos
PC(14_1(9Z)_22_2(13Z,16Z))	M807T367	806.554	366.5	16.235	C44H82NO8P		8.18775e+06	7.09849e+06	64.6	3.91489e+07	2.60499e+07	76.34	0.21	-2.26	2.38657e-06	5.62	0.000450206	2.80885	pos
PC(18_0_20_5(5Z,8Z,11Z,14Z,17Z))	M809T369_1	808.593	369.3	9.337	C46H82NO8P		4.09894e+08	3.3988e+08	47.76	4.32816e+08	4.03509e+08	44.34	0.95	-0.08	0.693095	0.16	0.931683	0.374446	pos
Solanesyl-PP	M809T409_1	808.548	408.8	9.49106	C45H76O7P2	C04145	3.11091e+06	2.8596e+06	42.06	2.85018e+06	3.00969e+06	40.26	1.09	0.13	0.447903	0.35	0.814264	0.369801	pos
PC(18_1(11Z)_18_1(11Z))	M809T409_2	808.568	408.7	17.616	C44H84NO8P		2.1303e+08	1.97096e+08	71.86	1.48225e+08	1.33945e+08	69.95	1.44	0.52	0.16448	0.78	0.527461	0.662229	pos
PC(MonoMe(11,5)_DiMe(9,3))	M810T409_2	809.595	409.2	2.007	C47H83NO10P		1.02466e+08	7.30996e+07	73.6	1.311e+08	1.19594e+08	43.84	0.78	-0.36	0.0428139	1.37	0.245696	1.4485	pos
PC(18_1(11Z)_20_3(5Z,8Z,11Z))	M811T394	810.612	393.6	14.187	C46H84NO8P		1.92183e+08	1.7452e+08	112.3	3.59183e+08	2.95914e+08	80.31	0.54	-0.9	0.113469	0.95	0.432533	0.840086	pos
PC(20_3(8Z,11Z,14Z)_18_1(11Z))	M811T409_2	810.612	408.9	13.694	C46H84NO8P		1.7482e+08	1.28909e+08	76.73	3.16107e+08	2.19454e+08	92.95	0.55	-0.85	0.0904557	1.04	0.379625	1.01367	pos
Emindole SB	M812T371_3	811.624	371.4	12.4772	C28H39NO	C20527	1.59325e+07	1.18503e+07	78.06	1.90354e+07	1.86827e+07	58.83	0.84	-0.26	0.185858	0.73	0.559408	0.650598	pos
PC(24_1(15Z)_P-16_0)	M812T387	811.655	386.8	3.181	C48H94NO7P		5.23766e+07	4.28659e+07	92.53	1.16731e+08	1.08056e+08	50.38	0.45	-1.16	0.00033809	3.47	0.0114098	2.27617	pos
10,11-Epoxy-3-geranylgeranylindole	M812T393	811.61	393.3	4.895	C28H39NO	C20526	1.16116e+08	9.76587e+07	56.58	1.3416e+08	1.17207e+08	40.46	0.87	-0.21	0.165078	0.78	0.527769	0.952075	pos
PC(O-18_2(9Z,12Z)_22_0)	M812T445	811.566	444.6	17.975	C48H94NO7P		4.20222e+06	3.31915e+06	45.49	6.72537e+06	6.9662e+06	43.64	0.62	-0.68	0.00140134	2.85	0.0295914	2.13039	pos
PC(15_0_20_1(11Z))	M813T384	812.589	384	9.697	C43H84NO8P		3.62277e+07	3.51334e+07	53.88	6.30455e+07	6.27954e+07	30.08	0.57	-0.8	0.000405661	3.39	0.012754	2.12495	pos
PC(20_0_P-16_0)	M813T388	812.687	388.1	5.629	C44H88NO7P		3.10537e+07	2.95706e+07	50.54	3.8236e+07	3.55236e+07	21.21	0.81	-0.3	0.00962281	2.02	0.0948153	1.72591	pos
PC(18_0_18_0)	M813T409_2	812.628	409.4	17.299	C44H88NO8P		2.06885e+08	1.64981e+08	60.64	123368033	1.28111e+08	67.68	1.68	0.75	0.00585532	2.23	0.0708512	1.93394	pos
PC(22_4(7Z,10Z,13Z,16Z)_18_4(6Z,9Z,12Z,15Z))	M813T409_4	812.68	409.3	11.585	C48H80NO8P		2.08156e+07	1.42475e+07	76.31	2.07176e+07	1.42254e+07	88.84	1	0.01	0.730588	0.14	0.944804	0.332836	pos
PC(24_1(15Z)_15_0)	M814T344	813.696	343.5	1.401	C47H92NO8P		1.38245e+07	1.02112e+07	79.64	3.13186e+07	2.77457e+07	59.14	0.44	-1.18	0.00460444	2.34	0.0600619	2.05826	pos
Q27132134	M814T361	813.724	360.9	4.22701	C30H46	C19840	3.20677e+06	2.88016e+06	36.76	2.34472e+06	2.24979e+06	34.73	1.37	0.45	0.00710486	2.15	0.0796994	1.66002	pos
PC(P-16_0_24_0)	M814T371_2	813.696	371.3	1.524	C48H96NO7P		7.39777e+07	4.51422e+07	106.11	8.65406e+07	7.38678e+07	66.05	0.85	-0.23	0.0667688	1.18	0.319387	1.18483	pos
PC(18_3(9Z,12Z,15Z)_22_5(7Z,10Z,13Z,16Z,19Z))	M814T410_2	813.696	410	1.401	C48H80NO8P		1.23783e+08	9.02451e+07	96.51	1.07652e+08	9.35409e+07	76.56	1.15	0.2	0.486429	0.31	0.842632	0.469258	pos
PC(20_3(8Z,11Z,14Z)_20_5(5Z,8Z,11Z,14Z,17Z))	M814T423	813.658	422.5	3.634	C48H80NO8P		2.89525e+07	2.32934e+07	71.17	3.43636e+07	3.1433e+07	64.41	0.84	-0.25	0.740419	0.13	0.949497	0.296757	pos
PC(P-18_0_20_3(8Z,11Z,14Z))	M814T444_1	813.633	444.2	18.906	C46H86NO7P		1.1318e+07	7.64893e+06	59.56	1.1823e+07	1.07152e+07	47.66	0.96	-0.06	0.642533	0.19	0.917409	0.294872	pos
Monoglucosyl-enterobactin	M814T448	814.188	447.7	7.054	C36H37N3O20	C22180	5.45464e+06	5.72006e+06	29.55	5.6084e+06	5.03507e+06	39.58	0.97	-0.04	0.998713	0	0.999593	0.0121396	pos
PC(20_0_18_2(9Z,12Z))	M815T409_1	814.637	408.6	6.14	C46H88NO8P		2.47889e+07	2.50935e+07	42.04	2.50256e+07	2.38759e+07	49.14	0.99	-0.01	0.739863	0.13	0.949429	0.297733	pos
PC(18_0_22_5)	M819T413	818.615	412.8	11.869	C48H86NO8P		4.37106e+06	3.22986e+06	79.34	1.59833e+07	1.46946e+07	60.47	0.27	-1.87	9.22352e-07	6.04	0.000218895	2.96663	pos
Malonylshisonin	M827T448_5	827.215	448.2	14.735	C39H39O21+	C16299	3.84995e+07	3.42565e+07	49.02	2.67495e+07	2.31601e+07	50.95	1.44	0.53	0.0219893	1.66	0.158307	1.65622	pos
Ternatin C5	M832T449_1	832.227	448.8	0.145	C36H43O25+	C16303	1.61547e+07	1.36727e+07	67.29	2.3456e+07	1.83155e+07	62.79	0.69	-0.54	0.0481762	1.32	0.265691	1.18364	pos
Daidzin	M833T448	833.226	448.4	3.63697	C21H20O9	C10216	4.99642e+06	4.83632e+06	35.28	5.75902e+06	5383476	35.73	0.87	-0.2	0.201644	0.7	0.581429	0.60203	pos
PC(18_2(9Z,12Z)_22_4(7Z,10Z,13Z,16Z))	M835T410_2	834.613	410	14.858	C48H84NO8P		7.78345e+07	42790039	146.83	115656159	1.18521e+08	51.87	0.67	-0.57	0.00607735	2.22	0.0723829	1.79634	pos
PC(DiMe(11,3)_MonoMe(11,3))	M836T370	835.574	369.7	1.986	C47H83NO10P		2.82267e+06	1.9883e+06	78.96	1.94559e+06	1.91426e+06	65.84	1.45	0.54	0.112775	0.95	0.431311	0.88375	pos
3-Decaprenyl-4,5-dihydroxybenzoate	M836T411_2	835.649	411.2	13.106	C57H86O4		3.97011e+06	3.87848e+06	48.42	1.55797e+07	1.30404e+07	60.24	0.25	-1.97	4.94077e-07	6.31	0.000129819	2.79145	pos
Staphyloxanthin	M837T386	836.603	385.9	0.674	C51H78O8	C16148	1.02968e+07	8.40699e+06	61.76	1.09149e+07	1.11392e+07	56.76	0.94	-0.08	0.764403	0.12	0.956521	0.158009	pos
PC(24_1(15Z)_14_1(9Z))	M837T393	836.629	392.7	18.476	C46H88NO8P		2.76231e+07	2.04479e+07	73.63	2.74201e+07	2.63696e+07	80.98	1.01	0.01	0.973971	0.01	0.997704	0.0908138	pos
Thalicoside A	M838T364_1	837.589	363.8	17.809	C42H70O14	C08985	1.29415e+07	1.04281e+07	48.6	1.16252e+07	1.19716e+07	34.6	1.11	0.15	0.616691	0.21	0.905588	0.271412	pos
PC(MonoMe(11,5)_DiMe(9,5))	M838T410_3	837.625	409.9	0.987	C49H87NO10P		4.22273e+07	3.74646e+07	52.13	4.73414e+07	3.8637e+07	43.41	0.89	-0.16	0.312717	0.5	0.703214	0.8719	pos
Docetaxel	M846T357_2	846.453	357	10.586	C43H53NO14	C11231	674426	689893	36.77	687161	722818	34.96	0.98	-0.03	0.901452	0.05	0.985454	0.209559	pos
MOROL	M854T416_1	853.784	416.2	5.77848	C30H50O	C19833	5.68814e+06	4.60245e+06	73.63	2.49635e+06	2.24154e+06	71.15	2.28	1.19	0.00743683	2.13	0.0819053	1.7555	pos
Malonyl-CoA	M854T435_1	854.114	435.4	9.57157	C24H38N7O19P3S	C00083	1.32911e+07	1.14109e+07	63.89	1.52716e+07	1.31166e+07	62.34	0.87	-0.2	0.888832	0.05	0.981584	0.107806	pos
thalianol	M854T446_1	853.785	446.2	5.89561	C30H50O	C19832	7.78296e+06	6.25479e+06	69.05	6.14695e+06	6.70735e+06	49.28	1.27	0.34	0.193965	0.71	0.571367	0.851907	pos
2-hydroxyisobutyryl-CoA	M854T448_3	854.156	447.6	4.283	C25H42N7O18P3S	C21287	1.24139e+07	7.71351e+06	76.46	8.69193e+06	3.53139e+06	96.26	1.43	0.51	0.0559392	1.25	0.286791	1.21596	pos
Benzoyl-CoA	M855T447_2	855.148	447	1.92432	C28H40N7O17P3S	C00512	3.24824e+06	2.77702e+06	34.78	3.07178e+06	3.00527e+06	32.2	1.06	0.08	0.649182	0.19	0.919189	0.33631	pos
Ononin	M861T448_2	861.26	447.8	0.198755	C22H22O9	C10509	2.7593e+06	2.72785e+06	36.34	3.41744e+06	3.77725e+06	29.98	0.81	-0.31	0.072379	1.14	0.335051	1.4576	pos
Pheophytin a	M872T449_1	871.557	448.8	18.78	C55H74N4O5	C05797	1.33342e+07	8.71409e+06	109.51	7.36732e+07	22038820	138.12	0.18	-2.47	0.00783949	2.11	0.084037	1.63395	pos
Oleanolic aldehyde	M882T430	881.739	430.2	1.24978	C30H48O2	C20946	6.79578e+06	4.233e+06	94.09	9.09084e+06	8.67629e+06	59.38	0.75	-0.42	0.034605	1.46	0.214131	1.3036	pos
41-O-demethylrapamycin	M883T224_1	882.524	223.8	13.682	C50H77NO13		633089	581441	49.16	599229	597004	35.28	1.06	0.08	0.957468	0.02	0.994553	0.000927484	pos
PC(22_2(13Z,16Z)_20_5(5Z,8Z,11Z,14Z,17Z))	M883T224_4	882.582	223.9	18.574	C50H86NO8P		1.64131e+07	1.62658e+07	28.4	1.66118e+07	1.51524e+07	32.91	0.99	-0.02	0.90061	0.05	0.985394	0.170195	pos
Castor oil, hydrogenated	M896T44_3	895.84	44.4	8.944	C57H110O9		4.62767e+06	4.92646e+06	31.28	4.52329e+06	4.55457e+06	29.61	1.02	0.03	0.894793	0.05	0.983431	0.0722616	pos
TG(22_6(4Z,7Z,10Z,13Z,16Z,19Z)_14_1(9Z)_O-18_0)	M902T45_3	901.833	45.5	6.362	C57H98O5		5.91924e+06	5.33877e+06	25.49	6.78554e+06	6.29374e+06	30.62	0.87	-0.2	0.162113	0.79	0.524818	0.812501	pos
Coenzyme Q10	M902T46	901.78	45.6	1.35889	C59H90O4	C11378	1.41649e+06	1.49774e+06	26.77	1.30366e+06	1.14417e+06	29.45	1.09	0.12	0.351182	0.45	0.739083	0.492781	pos
Ubiquinol-10	M904T426	903.803	425.8	6.44541	C59H92O4		5.53993e+06	4.77485e+06	76.02	6.54496e+06	5.85975e+06	68.74	0.85	-0.24	0.657353	0.18	0.92082	0.278627	pos
6a, 3'-p-Dihydroxypaclitaxel	M907T45_7	907.312	44.7	1.681	C45H47NO18		5.2031e+06	4.05384e+06	42	5.26853e+06	4.61475e+06	42.11	0.99	-0.02	0.995287	0	0.999421	0.143804	pos
Glycomul TO	M975T45_3	974.823	45	5.772	C60H108O8		4.63273e+07	5.46591e+07	34.69	4.30804e+07	2.9923e+07	45.26	1.08	0.1	0.427486	0.37	0.805974	0.758415	pos
Dgla-TG	M975T45_4	974.841	44.9	2.767	C63H104O6		1.53011e+07	1.68679e+07	22.3	1.37823e+07	1.56198e+07	36	1.11	0.15	0.170278	0.77	0.536722	1.2244	pos
Acrolein	M101T37	100.935	37.3	17.412	C3H4O	C01471	3.49109e+06	3.31195e+06	44.73	2.90398e+06	2.26687e+06	90.24	1.2	0.27	0.0414233	1.38	0.325586	1.51479	neg
Iron	M101T372	100.933	371.9	0.422	Fe	C14819	8.94714e+07	8.84661e+07	34.76	1.08186e+08	9.94955e+07	46.28	0.83	-0.27	0.326216	0.49	0.760565	0.723709	neg
Nickel cation	M103T36	102.933	36.4	0.491384	Ni+2	C19609	462341	494554	33.66	414738	346663	33.67	1.11	0.16	0.293776	0.53	0.736058	0.463805	neg
Tartronate semialdehyde	M103T46	103.004	45.9	2.117	C3H4O4	C01146	7.53537e+06	7.45383e+06	11.55	7.59858e+06	7.44009e+06	18.37	0.99	-0.01	0.95586	0.02	0.992354	0.364353	neg
alpha-Hydroxyisobutyric acid	M103T50	103.04	50.2	1.605	C4H8O3	C21297	32925619	3.38607e+07	17.69	3.31488e+07	3.45075e+07	25.32	0.99	-0.01	0.884358	0.05	0.981731	0.0128486	neg
3-Hydroxyisobutyric acid	M103T66	103.04	65.7	1.605	C4H8O3	C01188	1.03502e+07	1.02124e+07	48.92	1.14904e+07	1.01356e+07	54.98	0.9	-0.15	0.312888	0.5	0.754738	0.644485	neg
Glycerate	M105T46	105.02	45.9	2.56	C3H6O4		2.41171e+07	2.59088e+07	31.19	2.72883e+07	2.79257e+07	17.62	0.88	-0.18	0.0965921	1.02	0.483364	1.31309	neg
2-Furoic acid	M111T43	111.009	43	3	C5H4O3	C01546	4.4458e+07	4.387e+07	10.27	4.22884e+07	4.20948e+07	8.98	1.05	0.07	0.105513	0.98	0.496888	1.06245	neg
Acetylenedicarboxylic acid	M113T431	112.987	431.2	6.485	C4H2O4	C03248	1.35496e+07	9.15191e+06	78.64	1.49041e+07	1.53036e+07	64.32	0.91	-0.14	0.620715	0.21	0.904195	0.333229	neg
Norfuraneol	M113T51	113.025	51.1	2.51113	C5H6O3		2.15064e+07	2.17148e+07	10.82	2.1672e+07	2.21342e+07	8.63	0.99	-0.01	0.754667	0.12	0.947765	0.442515	neg
Fumaric acid	M115T42	115.004	42.2	0.157	C4H4O4	C00122	2.91813e+06	3.01748e+06	14.55	2.89499e+06	2.93854e+06	10.78	1.01	0.01	0.969357	0.01	0.99399	0.165692	neg
Topanel	M115T67	115.04	67	2.03251	C4H6O	C19377	4.19174e+06	3.11533e+06	49.04	3.61738e+06	3.13188e+06	45.11	1.16	0.21	0.269673	0.57	0.721435	0.785257	neg
Methylmalonic acid	M117T43	117.02	42.8	2.297	C4H6O4	C02170	7.23604e+06	6.38726e+06	40.66	1.0579e+07	8.98826e+06	51.98	0.68	-0.55	0.0312084	1.51	0.276038	1.38573	neg
2-Hydroxy-3-methylbutyric acid	M117T54	117.056	54.2	2.438	C5H10O3		1.39151e+07	5.34886e+06	124.98	2.02765e+07	1.22413e+07	86.95	0.69	-0.54	0.0874926	1.06	0.463845	1.16103	neg
4-Hydroxybenzaldehyde	M121T237	121.03	236.8	1.643	C7H6O2	C00633	1.60708e+06	11803.9	153.5	2.41855e+06	1.40033e+06	110.61	0.66	-0.59	0.318694	0.5	0.755926	0.612397	neg
Pipecolic acid	M128T48	128.036	48.2	3.009	C6H11NO2	C00408	5.75728e+07	53383768	40.76	4.90527e+07	5.02583e+07	17.12	1.17	0.23	0.111347	0.95	0.509836	1.1299	neg
Citraconic acid	M129T43	129.019	43	0.242	C5H6O4	C02226	5.50891e+07	5.2335e+07	20.74	5.67698e+07	5.87534e+07	20.88	0.97	-0.04	0.696099	0.16	0.927798	0.560092	neg
chloric acid	M129T62	128.96	61.9	2.1233	ClHO3	C01485	2.44742e+07	2.3653e+07	11.01	2.59236e+07	2.51383e+07	15.27	0.94	-0.08	0.221292	0.66	0.674419	1.21132	neg
Gamma-delta-Dioxovaleric acid	M129T66	129.019	66.5	0.242	C5H6O4	C02800	2.30691e+06	2.34476e+06	33.9	2.11434e+06	2.04254e+06	43.23	1.09	0.13	0.394204	0.4	0.797134	0.499964	neg
Ketoleucine	M129T78	129.056	78.1	1.437	C6H10O3	C00233	1.58085e+07	1.519e+07	30.35	1.55498e+07	1.50961e+07	23.95	1.02	0.02	0.987055	0.01	0.996402	0.170095	neg
6-Hydroxyhexanoic acid	M131T71	131.071	71	1.25	C6H12O3	C06103	3.26696e+06	3.00881e+06	33.02	3.50616e+06	3.14371e+06	34.16	0.93	-0.1	0.512309	0.29	0.857246	0.493472	neg
Hypoxanthine	M135T112	135.03	111.8	1.515	C5H4N4O	C00262	1.35688e+06	1.2535e+06	45.69	1.28477e+06	1.23226e+06	47.5	1.06	0.08	0.687894	0.16	0.9261	0.00571867	neg
Threonic acid	M135T46	135.03	45.6	6.909	C4H8O5	C01620	7.13211e+08	7.24503e+08	20.14	6.82493e+08	6.88821e+08	16.51	1.05	0.06	0.569465	0.24	0.886449	0.342694	neg
3-chlorobenzoate	M136T291	135.971	291	6.17763	C7H4ClO2-		7.3794e+06	7.01999e+06	50.38	1.15267e+07	1.14618e+07	45.36	0.64	-0.64	0.0170483	1.77	0.197414	1.57845	neg
Propanoyl phosphate	M136T448	135.971	447.9	14.0855	C3H7O5P	C02876	8.31789e+07	7.48162e+07	61.65	6.91963e+07	6.40447e+07	62.72	1.2	0.27	0.2917	0.54	0.736058	0.734189	neg
Formiminoaspartate	M141T46	140.976	46.1	7.238	C5H8N2O4	C03409	4.31273e+07	4.4919e+07	16.92	4.24187e+07	4.42954e+07	15.15	1.02	0.02	0.790474	0.1	0.957324	0.0779895	neg
Phosphate	M143T46	142.973	46.1	13.9913	H3O4P	C00009	4.43645e+07	4.40053e+07	3.08	4.34348e+07	4.36862e+07	2.88	1.02	0.03	0.0263305	1.58	0.251451	1.54265	neg
Indole-3-carboxaldehyde	M144T275	144.046	275.4	2.883	C9H7NO	C08493	1910319	1.91659e+06	20.7	2.5863e+06	2.63309e+06	29.77	0.74	-0.44	0.00492656	2.31	0.0874738	1.9732	neg
Oxoglutaric acid	M145T43	145.015	42.7	2.44	C5H6O5	C00026	4.03361e+06	3.977e+06	35.97	3.37311e+06	2.9976e+06	39.21	1.2	0.26	0.264596	0.58	0.717461	0.634533	neg
L-Xylonic acid	M147T44	147.03	43.5	1.397	C5H10O6	C05411	1.94926e+07	1.79611e+07	30.39	1.67308e+07	1.65705e+07	19.1	1.17	0.22	0.0492462	1.31	0.357368	1.27444	neg
3,4-Dihydro-2H-1-benzopyran-2-one	M147T76	147.045	76.2	1.698	C9H8O2	C02274	700128	658001	52.59	759251	822163	47.37	0.92	-0.12	0.742281	0.13	0.943951	0.200007	neg
Homogentisic acid	M149T48	149.046	48.5	7.255	C8H8O4	C00544	1.83454e+07	1.77626e+07	25.03	2.07607e+07	1.89329e+07	33.63	0.88	-0.18	0.331868	0.48	0.763081	1.0791	neg
Docosahexaenoic acid	M151T282	151.04	282.3	2.215	C8H8O3		1.40993e+06	1.47754e+06	22.09	1.43931e+06	1.40922e+06	26.77	0.98	-0.03	0.865673	0.06	0.97786	0.221203	neg
3,5-Dimethoxyphenol	M153T73	153.056	72.7	1.21145	C8H10O3		760742	397300	133.9	473925	360472	115.3	1.61	0.68	0.736315	0.13	0.943044	0.22507	neg
3-Dehydro-scyllo-inosose	M157T51	157.012	51.3	14.3007	C6H8O6	C21643	5.5201e+07	5.40195e+07	15.17	5.64909e+07	5.76555e+07	26.75	0.98	-0.03	0.835132	0.08	0.969166	0.230116	neg
5-Hydroxyvalproic acid	M159T40	158.98	39.8	13.982	C8H16O3	C16650	8.33772e+06	8.61296e+06	19.75	7.11412e+06	8.0613e+06	42.65	1.17	0.23	0.0906192	1.04	0.468639	1.14737	neg
2,4-DICHLOROTOLUENE	M159T69	158.979	69.3	8.95	C7H6Cl2	C18300	7.9804e+06	7.78407e+06	43.52	6.92652e+06	6.95629e+06	39.52	1.15	0.2	0.376174	0.42	0.785102	0.665565	neg
Theophylline	M161T113	161.048	113.2	8.18774	C7H8N4O2	C07130	9.20323e+06	7.87802e+06	64.33	4.59454e+06	3.05657e+06	62.26	2	1	0.00021027	3.68	0.00793727	2.4349	neg
SCHEMBL21051772	M161T151	161.048	151.2	17.11	C6H10O5	C03827	1.71934e+06	1.16276e+06	55.79	1.93972e+06	1.57547e+06	54.72	0.89	-0.17	0.451645	0.35	0.829891	0.779025	neg
L-Fucono-1,5-lactone	M161T204	161.048	203.9	17.11	C6H10O5	C18028	2.0259e+06	1.97799e+06	11.64	2.59037e+06	2.30274e+06	29.39	0.78	-0.35	0.00192067	2.72	0.0460906	1.96397	neg
Theobromine	M161T220	161.048	219.6	7.56681	C7H8N4O2	C07480	1.1696e+06	40551.2	158.08	1.79264e+06	1.04043e+06	108.78	0.65	-0.62	0.229912	0.64	0.685502	0.767386	neg
L-Rhamno-1,4-lactone	M161T279	161.048	279.4	16.489	C6H10O5	C02991	1.93045e+06	1.84277e+06	48.1	1.97148e+06	1.86201e+06	44.09	0.98	-0.03	0.706465	0.15	0.931677	0.143947	neg
2-Hydroxy-2-ethylsuccinic acid	M161T316	161.048	315.5	16.489	C6H10O5	C02488	2.20166e+06	1.56121e+06	77.55	2.63077e+06	2.20375e+06	68.57	0.84	-0.26	0.441679	0.35	0.825823	0.565219	neg
Propylparaben	M161T335	161.044	334.9	10.828	C10H12O3		3.78938e+06	3.27074e+06	82.23	2.73789e+06	2.21427e+06	84.04	1.38	0.47	0.315795	0.5	0.754906	0.657097	neg
FA 6_1;O3	M161T51_2	161.045	51.3	0.277	C6H10O5	C02360	6.41534e+07	6.81578e+07	32	5.79112e+07	5.10122e+07	38.69	1.11	0.15	0.312287	0.51	0.754738	0.749143	neg
3,6-anhydro-alpha-L-galactopyranose	M161T92	161.044	91.7	12.075	C6H10O5	C20902	4.91297e+06	4.64753e+06	49.29	4.41641e+06	4.05467e+06	38.4	1.11	0.15	0.892128	0.05	0.982136	0.0773386	neg
Trichloroacetic acid	M161T93	160.897	93.2	2.255	C2HCl3O2	C11150	3.70655e+07	3.50094e+07	49.88	4.01755e+07	3.67874e+07	42.16	0.92	-0.12	0.302464	0.52	0.743597	0.633901	neg
Molybdate	M163T93	162.894	93.2	6.52091	H2MoO4	C06232	4.25426e+07	4.25547e+07	42.02	5.45281e+07	5.09553e+07	55.28	0.78	-0.36	0.36031	0.44	0.778648	0.846619	neg
(R)-2-Hydroxy-2H-1,4-benzoxazin-3(4H)-one	M164T71	164.036	70.8	1.73877	C8H7NO3	C15769	520894	319399	96.74	572035	387446	98.84	0.91	-0.14	0.627784	0.2	0.907525	0.19778	neg
Ethylparaben	M165T304	165.056	304.2	1.123	C9H10O3		2.82904e+06	2.27231e+06	76.52	2.15869e+06	1.98396e+06	28.41	1.31	0.39	0.198657	0.7	0.649188	0.816876	neg
ISOPHTHALIC ACID	M165T39	165.019	39.1	2.613	C8H6O4	C22203	3.35004e+06	3.28921e+06	18.04	4.56441e+06	4.53307e+06	26.16	0.73	-0.45	0.000762344	3.12	0.0238868	2.0649	neg
L-Erythrulose	M165T408	165.041	407.8	3.26961	C4H8O4	C02045	1.17464e+08	1.14429e+08	24.78	1.37755e+08	1.34454e+08	42.93	0.85	-0.23	0.563573	0.25	0.882845	0.471128	neg
Purine	M165T45	165.041	45	7.865	C5H4N4	C15587	2.85077e+08	2.52348e+08	54.63	2.42684e+08	2.48796e+08	55.57	1.17	0.23	0.292971	0.53	0.736058	0.63408	neg
3-phenyllactic acid	M165T83	165.056	83.3	1.123	C9H10O3	C05607	1.67267e+06	1.7566e+06	41.5	1.42957e+06	1.30071e+06	36.73	1.17	0.23	0.346053	0.46	0.767691	0.6463	neg
beta-Carboline	M167T48_2	167.021	48.3	1.419	C11H8N2	C20157	1.15743e+07	1.17339e+07	8.62	1.12537e+07	1.11521e+07	29.24	1.03	0.04	0.353814	0.45	0.775576	0.985904	neg
6-isopropenyl-3-methyloxepan-2-one	M167T84	167.035	83.8	1.913	C10H16O2	C11403	2.50562e+06	1.11445e+06	109.67	1.2275e+06	761483	121.01	2.04	1.03	0.246681	0.61	0.697693	0.819179	neg
Glyceraldehyde 3-phosphate	M169T227	168.99	227	6.20618	C3H7O6P	C00118	967383	841480	72.98	815028	793614	51.54	1.19	0.25	0.690032	0.16	0.9261	0.271697	neg
Glycerol 3-phosphate	M171T44	171.007	44.3	1.766	C3H9O6P	C00093	4.66491e+06	2.9408e+06	86.32	4.99191e+06	4.32693e+06	81.45	0.93	-0.1	0.647891	0.19	0.91577	0.350748	neg
Phenol sulfate	M173T132	172.992	132.4	1.716	C6H6O4S	C02180	1.16439e+06	1.15274e+06	10.25	1.19956e+06	1.1511e+06	15.91	0.97	-0.04	0.600096	0.22	0.897057	0.68101	neg
4,6-Dichloro-3-methylcatechol	M173T35	172.958	35.1	7.27241	C7H6Cl2O2	C18302	3.73155e+06	3.79155e+06	28.56	3186086	2.91065e+06	27.09	1.17	0.23	0.141599	0.85	0.569964	0.735402	neg
Aconitate [cis or trans]	M173T42	173.009	42	1.38	C6H6O6	C00417	1.09466e+08	1.02744e+08	22.01	9.47179e+07	9.61597e+07	31.48	1.16	0.21	0.0513893	1.29	0.36224	1.20743	neg
Formiminoglutamic acid	M173T47	173.057	47.1	1.285	C6H10N2O4	C00439	3.03867e+06	2.69773e+06	33.81	2.73984e+06	2.64392e+06	15.59	1.11	0.15	0.220955	0.66	0.674419	0.641788	neg
L-Arginine	M173T66	173.105	65.9	1.768	C6H14N4O2	C00062	4.0077e+07	4.75164e+07	45.33	3.80422e+07	4.12519e+07	55.33	1.05	0.08	0.607519	0.22	0.900268	0.339374	neg
Juglone	M173T82	173.024	82.4	5.29512	C10H6O3	C03840	215521	223687	29.74	180971	200394	34.69	1.19	0.25	0.121337	0.92	0.52737	1.0404	neg
monodechloroaminopyrrolnitrin	M174T42_2	174.013	42	6.9134	C10H9ClN2	C21110	7.15323e+06	7.2532e+06	39.65	4.72001e+06	3.66637e+06	67.22	1.52	0.6	0.00192827	2.71	0.0460906	1.83359	neg
N-Formyl-L-glutamic acid	M174T43_2	174.041	43.1	1.758	C6H9NO5	C01045	3.95643e+07	36757587	27.14	3.9056e+07	3.84547e+07	17.58	1.01	0.02	0.980822	0.01	0.995704	0.257168	neg
FA 6_2;O4	M175T42	175.025	42.5	0.631	C6H8O6	C04349	2.11472e+07	1.81192e+07	40.83	1.71397e+07	1.61066e+07	19.3	1.23	0.3	0.0260483	1.58	0.251451	1.6608	neg
2-Ethoxy-5-(1-propenyl)phenol	M177T337	177.092	336.7	1.141	C11H14O2		2.75791e+06	2.63309e+06	43.85	3.60223e+06	3.27307e+06	47.05	0.77	-0.39	0.0817404	1.09	0.449484	1.38647	neg
3,5,6-TRICHLORO-2-PYRIDINOL	M178T38	177.903	38	0.810669	C5H2Cl3NO	C22282	1.71663e+06	1.65072e+06	28.51	1.27746e+06	1.22127e+06	16.78	1.34	0.43	0.000347755	3.46	0.0120807	2.40811	neg
Dimethylpropiothetin	M179T39	179.035	38.6	17.044	C5H10O2S	C04022	105656	100919	47.72	112458	109993	24.86	0.94	-0.09	0.243116	0.61	0.695818	0.721478	neg
Galactose	M179T66	179.056	65.6	2.841	C6H12O6	C00124	1.61162e+07	1.59106e+07	11.16	1.71697e+07	1.72776e+07	15.29	0.94	-0.09	0.185483	0.73	0.632436	1.10585	neg
3-amino-3-(4-hydroxyphenyl)propanoic acid	M180T51	180.06	51.1	1.038	C9H11NO3	C04368	2.44021e+07	1.46682e+07	84.7	1.97816e+07	1.84462e+07	84.01	1.23	0.3	0.365374	0.44	0.779877	0.504546	neg
Homocysteine	M180T74	180.034	73.9	2.77181	C4H9NO2S	C00155	249592	251396	12.3	276775	279602	16.83	0.9	-0.15	0.042597	1.37	0.329441	1.52344	neg
Sorbitol	M181T65	181.072	65.3	0.872	C6H14O6	C00794	1.67805e+06	1.71894e+06	49.64	1.51864e+06	1.6922e+06	26.28	1.1	0.14	0.791034	0.1	0.957324	0.0566853	neg
3-Methoxy-4-hydroxyphenylglycolaldehyde	M181T69	181.051	69.1	1.49361	C9H10O4	C05583	403931	419634	13.17	388249	416368	15.82	1.04	0.06	0.416163	0.38	0.810352	0.472919	neg
Pyridoxate	M182T73	182.046	73.4	1.214	C8H9NO4	C00847	560973	230984	199.81	229229	185619	48.62	2.45	1.29	0.0592041	1.23	0.388189	1.12496	neg
2,4-Dinitrophenol	M183T234	183.005	234	1.394	C6H4N2O5	C02496	4.0552e+06	4.24755e+06	28.31	4.23604e+06	4.1836e+06	18.48	0.96	-0.06	0.376525	0.42	0.785491	0.623016	neg
Panthenol	M186T72_2	186.114	72.1	1.29	C9H19NO4	C05944	1.94263e+06	1.86634e+06	25.4	2.16833e+06	1.83701e+06	40.23	0.9	-0.16	0.454238	0.34	0.830893	0.514771	neg
Hydroxyhydroquinone	M187T42	187.025	42	1.0096	C6H6O3	C02814	2.54428e+06	2.14509e+06	56.49	2.44447e+06	2.30051e+06	51.02	1.04	0.06	0.752234	0.12	0.947589	0.103031	neg
2,4-dihydroxy-2-heptenedioc acid	M189T49	189.041	49	1.272	C7H10O6	C06201	5.70226e+07	4.75618e+07	79.55	3.85545e+07	3.56932e+07	70.55	1.48	0.56	0.0369449	1.43	0.303797	1.43063	neg
FA 6_2;O5	M191T43	191.02	43	0.133	C6H8O7	C02780	1.61375e+09	1.51646e+09	30.16	1.62508e+09	1.62954e+09	39.57	0.99	-0.01	0.801762	0.1	0.958822	0.192536	neg
Dopaquinone	M194T360	194.083	360.3	1.74	C9H9NO4	C00822	3.76919e+06	2.90838e+06	58.14	3.2544e+06	3.21057e+06	42	1.16	0.21	0.549443	0.26	0.875428	0.348183	neg
threo-3-Hydroxy-D-aspartate	M194T43_2	194.028	42.7	15.074	C4H7NO5	C19813	1.71795e+06	1.27139e+06	49.22	1.21941e+06	1.17396e+06	25.9	1.41	0.49	0.0159418	1.8	0.188704	1.57101	neg
D-gluconic acid	M195T45_2	195.051	45.1	0.391	C6H12O7	C00880	7.04638e+07	5.92202e+07	61.87	7.25441e+07	7.46136e+07	42.45	0.97	-0.04	0.527407	0.28	0.867372	0.560004	neg
Guanidinoethyl methyl phosphate	M196T251	196.025	250.9	15.891	C4H12N3O4P	C04071	2.03416e+06	2.23976e+06	36.1	3.83067e+06	2.497e+06	111.37	0.53	-0.91	0.0720325	1.14	0.427682	0.987829	neg
D-Xylitol	M197T66	197.067	66.2	0.640494	C5H12O5	C00379	141232	125473	37.83	121463	118881	36.53	1.16	0.22	0.174973	0.76	0.616933	0.759444	neg
3-Phospho-D-erythronate	M198T46	197.973	46.1	18.291	C4H9O8P	C03356	2.81825e+07	2.08552e+07	45.71	2.19444e+07	2.01503e+07	20.95	1.28	0.36	0.0495523	1.3	0.358843	1.43781	neg
4-Methylumbelliferyl acetate	M199T50	199.038	50.5	8.865	C12H10O4	C03837	1.99537e+07	1.98665e+07	6.76	1.99252e+07	2.033e+07	13.35	1	0	0.802509	0.1	0.958869	0.179544	neg
1-(1-Naphthyl)-2-thiourea	M201T111	201.033	111.1	5.013	C11H10N2S	C19136	6.75833e+06	6.74854e+06	6.99	6840984	6.89498e+06	12.1	0.99	-0.02	0.856933	0.07	0.974246	0.519089	neg
N-Acetylmannosamine	M202T43_3	202.072	43.1	1.031	C8H15NO6	C00645	6.65197e+06	8.05222e+06	45.98	1.23786e+07	8.36841e+06	94.96	0.54	-0.9	0.0661999	1.18	0.412537	0.912837	neg
Succinic acid semialdehyde	M203T43_1	203.056	43.2	1.43418	C4H6O3	C00232	720874	690258	20.76	739179	707914	19.74	0.98	-0.04	0.669348	0.17	0.921529	0.390518	neg
4-(1,1,3,3-Tetramethylbutyl)-phenol	M205T411	205.16	410.9	1.561	C14H22O	C14205	9.09287e+06	9.93438e+06	55.26	9.89235e+06	9.10367e+06	52.4	0.92	-0.12	0.446531	0.35	0.8281	0.594346	neg
2-Oxoadipic acid	M205T43	205.036	43	0.608	C6H8O5	C00322	2.23427e+07	2.18564e+07	13.59	2.19045e+07	2.16505e+07	14.19	1.02	0.03	0.623022	0.21	0.904345	0.350771	neg
Methylisocitric acid	M205T67	205.036	66.8	1.587	C7H10O7	C04593	3.36501e+06	3.26627e+06	28.26	3.7949e+06	3.64063e+06	40.59	0.89	-0.17	0.798656	0.1	0.958264	0.518992	neg
2-oxo-5-Methylthiopentanoic acid	M207T113	207.048	113	17.023	C6H10O3S	C17211	766229	491318	82	899502	757556	66.46	0.85	-0.23	0.356345	0.45	0.775655	0.840746	neg
2-Dehydro-3-deoxy-D-fuconate	M207T137	207.048	136.9	15.091	C6H10O5	C06159	653408	525187	54.31	661826	641644	42.91	0.99	-0.02	0.888048	0.05	0.981731	0.112369	neg
1,3,7-trimethyl-5-hydroxyisourate	M207T203	207.055	203.1	11.7815	C8H10N4O4	C21144	1.8289e+06	1.72095e+06	29.95	2.55508e+06	2.49283e+06	41.42	0.72	-0.48	0.011603	1.94	0.154926	1.77551	neg
N-Chloroacetyl-2,6-diethylaniline	M207T247	207.055	247.4	14.5381	C12H16ClNO	C21712	2.08671e+06	1.89875e+06	47.15	2.56031e+06	2.28085e+06	45.23	0.82	-0.3	0.102204	0.99	0.494299	1.21494	neg
Formyl-5-hydroxykynurenamine	M207T270	207.055	270.4	16.464	C10H12N2O3	C05647	1.23154e+06	827897	91.25	1.00251e+06	389329	136.14	1.23	0.3	0.248129	0.61	0.698492	0.770043	neg
Chloro 2,2-dichloroacetate	M207T333	207.048	333.1	16.54	C2HCl3O2		898509	690023	74.51	758121	607568	67.85	1.19	0.25	0.430886	0.37	0.821255	0.367409	neg
1-Naphthalenesulfonic acid	M207T354	207.048	354.3	17.344	C10H8O3S	C16201	444773	530906	43.92	430809	485979	48.68	1.03	0.05	0.855618	0.07	0.974112	0.198414	neg
(S)-2-(Hydroxymethyl)glutarate	M207T66	207.051	65.6	0.847	C6H10O5	C16390	7.8077e+07	8.33755e+07	49.4	6.05653e+07	4.49467e+07	54.94	1.29	0.37	0.283792	0.55	0.729099	0.973426	neg
1,2-Dihydronaphthalene-1,2-diol	M207T91	207.048	91.4	14.125	C10H10O2	C06205	2.47852e+06	947608	88.1	3.81927e+06	3.9661e+06	70.11	0.65	-0.62	0.191862	0.72	0.641983	1.25923	neg
Bisphenol A	M209T219	209.095	218.8	10.9146	C15H16O2	C13624	778600	655647	82.6	1.05646e+06	910724	72.68	0.74	-0.44	0.131353	0.88	0.552374	1.10589	neg
L-2-Aminoethyl seryl phosphate	M209T44_2	209.03	43.5	13.775	C5H13N2O6P	C03872	3.56699e+07	3.50789e+07	13.06	3.71656e+07	3.62612e+07	23.26	0.96	-0.06	0.746346	0.13	0.945796	0.614152	neg
L-Glutamic acid 5-phosphate	M209T69_2	208.986	68.5	1.61456	C5H10NO7P	C03287	404122	421562	36.23	438606	423725	13.14	0.92	-0.12	0.154169	0.81	0.587273	1.11446	neg
Phenylpyruvate	M209T71	209.046	71.3	1.21801	C9H8O3	C00166	131604	95209.1	72.02	142365	133110	45.87	0.92	-0.11	0.327212	0.49	0.760743	0.840949	neg
DL-Xylose	M211T268	211.047	268	3.12926	C5H10O5	C00181	2.70354e+06	2.60165e+06	16.53	2.5864e+06	2.50169e+06	41.47	1.05	0.06	0.272206	0.57	0.722605	0.519125	neg
Phosphoenolpyruvic acid	M213T227	212.979	227	5.538	C3H5O6P	C00074	1.78677e+06	1.74475e+06	29.76	1.57285e+06	1.36563e+06	34.48	1.14	0.18	0.153798	0.81	0.587062	0.84914	neg
Phenyl salicylate	M213T277	213.056	276.9	0.87	C13H10O3	C14163	1.00744e+06	987908	12.03	966868	983612	11.93	1.04	0.06	0.260119	0.58	0.710952	0.785574	neg
Propenoylcarnitine	M214T71	213.994	71.5	1.046	C10H17NO4		1.58206e+06	1.43417e+06	43.01	2.12145e+06	1.75461e+06	57.31	0.75	-0.42	0.103683	0.98	0.494299	1.25402	neg
Geraniol	M215T85	215.129	85.5	1.03947	C10H18O	C09871	406723	391472	18.37	415575	385521	30.08	0.98	-0.03	0.981754	0.01	0.995704	0.128972	neg
4,5-dihydropyrene-4,5-diol	M217T43	217.017	42.8	10.85	C16H12O2	C18249	2.874e+06	2.08729e+06	130.66	2.34435e+06	2.25842e+06	40.34	1.23	0.29	0.823103	0.08	0.965253	0.311905	neg
Menadione	M217T49_2	217.048	49.2	11.658	C11H8O2	C05377	31233746	3.04554e+07	44.28	3.38124e+07	3.52952e+07	53.94	0.92	-0.11	0.963512	0.02	0.993389	0.141577	neg
2-Bromomaleylacetate	M218T49_2	218.052	49.2	9.173	C6H5BrO5	C16249	2.11802e+06	1.62592e+06	116.82	1.24976e+06	1.25784e+06	78.29	1.69	0.76	0.150879	0.82	0.583789	1.20787	neg
7-Hydroxyisoflavone	M219T49_2	219.046	49.1	2.056	C15H10O3	C15615	8.5629e+07	4.12678e+07	112.35	4.28958e+07	2.8904e+07	108.17	2	1	0.334835	0.48	0.763081	0.750962	neg
4-Carboxy-4-hydroxy-2-oxoadipate	M219T66	219.015	65.9	0.72881	C7H8O8	C04115	373331	372782	14.86	396405	386329	25.82	0.94	-0.09	0.571164	0.24	0.886527	0.791647	neg
S-Methyl methanesulfinothioate	M219T67	218.964	67.3	4.73494	C2H6OS2		3.64503e+06	2.64016e+06	93.9	2.60987e+06	2.25879e+06	41.4	1.4	0.48	0.18407	0.74	0.631553	1.04423	neg
6,8-Dimethyl-6,7-didehydroergoline	M221T325	221.122	325.3	3.21099	C16H19N2+	C20409	2.287e+07	2.53305e+07	66.43	2.78086e+07	2.60958e+07	83.77	0.82	-0.28	0.652149	0.19	0.917372	0.306985	neg
Histamine	M221T392	221.155	392.3	12.614	C5H9N3	C00388	1.94927e+07	1.90868e+07	14.21	2.04514e+07	1.94299e+07	25.71	0.95	-0.07	0.68957	0.16	0.9261	0.669859	neg
1,2-Dihydroxy-3-keto-5-methylthiopentene	M223T333	223.028	332.6	0.530964	C6H10O3S	C15606	1.04312e+08	9.51006e+07	28.29	1.05062e+08	9.33922e+07	40.18	0.99	-0.01	0.901957	0.04	0.98346	0.0357289	neg
aminopyrrolnitrin	M225T52	225	51.9	1.4472	C10H8Cl2N2	C21109	6.48982e+06	7.0277e+06	56.25	8.28873e+06	8.63767e+06	23.25	0.78	-0.35	0.0352456	1.45	0.294882	1.49835	neg
D-Mannose	M225T66	225.063	65.6	4.937	C6H12O6	C00159	6.18436e+06	4653.88	159.23	1.0239e+07	9.0034e+06	96.94	0.6	-0.73	0.109953	0.96	0.506353	1.00419	neg
Urolithin C	M225T75	225.017	75.1	9.02322	C13H8O5	C73197	1.36835e+06	1.34789e+06	10.26	1.44783e+06	1.45228e+06	13.7	0.95	-0.08	0.173989	0.76	0.616549	1.07643	neg
Myristic acid	M227T450	227.202	449.5	1.134	C14H28O2	C06424	5.41263e+06	5.1599e+06	63.15	6.48753e+06	6.79932e+06	54.74	0.83	-0.26	0.851432	0.07	0.973472	0.118426	neg
6-Chloro-N-(1-methylethyl)-1,3,5-triazine-2,4-diamine	M232T76	232.059	75.5	7.727	C6H10ClN5	C06559	6.11684e+06	4.86046e+06	73.6	4.6205e+06	3.99413e+06	33.68	1.32	0.4	0.148694	0.83	0.581504	0.885641	neg
Germacrene A acid	M233T396	233.155	396	0.451	C15H22O2	C19678	1.63342e+07	1.31273e+07	78.63	1.20344e+07	1.05099e+07	35.63	1.36	0.44	0.151839	0.82	0.58467	0.881005	neg
N-Lactoylphenylalanine	M236T258	236.096	258.3	14.712	C12H15NO4		1.15135e+06	1.18645e+06	18.9	960525	984863	21.91	1.2	0.26	0.0616325	1.21	0.397666	1.46891	neg
Orinapterin	M236T280	236.106	279.6	6.101	C9H11N5O3		1.07376e+06	928656	84.1	884211	888201	44.52	1.21	0.28	0.832431	0.08	0.967912	0.198211	neg
6-Hydroxyflavanone	M239T288	239.068	288.5	1.08	C15H12O3	C14221	4.38859e+06	4.31518e+06	11.39	3.93829e+06	3.75862e+06	12.69	1.11	0.16	0.00479915	2.32	0.0858474	2.20605	neg
5-Hydroxyconiferaldehyde	M239T442	239.06	441.7	15.019	C10H10O4	C12204	1.95258e+07	1.92442e+07	7.32	2.03246e+07	2.03112e+07	9.01	0.96	-0.06	0.133405	0.87	0.558067	1.12444	neg
Sulfanegen	M239T45	239.004	44.6	7.249	C6H8O6S2		2.5562e+06	2.45506e+06	18.67	2.96128e+06	3.02722e+06	15.58	0.86	-0.21	0.00569072	2.24	0.0970142	1.81519	neg
D-Galactose 6-phosphate	M241T45	241.012	44.7	0.513	C6H13O9P	C01113	3.00245e+06	2.90112e+06	24.08	3.12461e+06	3.02676e+06	16.04	0.96	-0.06	0.373063	0.43	0.783727	0.622436	neg
4-Amino-1-[(2R,5R)-5-(aminomethyl)-3,4-dihydroxyoxolan-2-yl]pyrimidin-2-one	M241T64	241.092	64.4	7.98	C9H14N4O4		5.23878e+06	5.15409e+06	8.2	5.49859e+06	5.43434e+06	15.72	0.95	-0.07	0.328711	0.48	0.761331	1.12924	neg
alpha-D-Glucose 6-phosphate	M241T71	241.012	70.7	2.17259	C6H13O9P	C00668	4.28157e+06	4.34921e+06	44.2	4.19666e+06	4.38524e+06	53.1	1.02	0.03	0.665215	0.18	0.921051	0.325389	neg
Indolepyruvate	M248T141	248.057	140.8	1.435	C11H9NO3	C00331	8.03302e+06	8.77221e+06	66.11	4.28885e+06	1.79975e+06	109.37	1.87	0.91	0.0114116	1.94	0.152814	1.6516	neg
cThz*-P	M249T55	248.96	55	9.719	C7H10NO6PS	C20246	3.67098e+09	3.57682e+09	33.93	1.45498e+09	1.37518e+09	46.85	2.52	1.34	1.14937e-07	6.94	2.62384e-05	3.27209	neg
5-Chloro-1,3-dihydro-1-(4-piperidinyl)-2H-benzimidazol-2-one	M250T414	250.145	413.5	0.163	C12H14ClN3O		3.1729e+07	3.58764e+07	44.85	3.93456e+07	3.87471e+07	25.53	0.81	-0.31	0.0471564	1.33	0.351237	1.23732	neg
Nicotinic acid ribonucleoside	M255T333_1	255.074	332.6	2.08559	C11H14NO6+	C05841	1.68636e+07	1.58042e+07	45.17	1.74457e+07	1.37804e+07	82.26	0.97	-0.05	0.440554	0.36	0.825328	0.588378	neg
(1R,5aS,6R)-1,4,5,5a,6,9-hexahydrophenazine-1,6-dicarboxylic acid	M255T376	255.074	375.8	12.98	C14H14N2O4	C21408	7.50868e+06	8.02563e+06	33.62	1.00756e+07	1.02902e+07	31.87	0.75	-0.42	0.0172994	1.76	0.197932	1.87777	neg
1-epi-Valienol 7-phosphate	M255T439	255.229	438.6	15.832	C7H13O8P	C21205	1.6819e+07	1.68759e+07	39.48	1.54409e+07	1.41452e+07	30.56	1.09	0.12	0.62393	0.2	0.904481	0.24968	neg
1,3,7-trimethylurate	M255T443	255.074	443.2	1.99715	C8H10N4O3	C16361	1.88189e+07	1.40536e+07	72.85	1.85823e+07	1.66445e+07	86.48	1.01	0.02	0.952774	0.02	0.992354	0.0824656	neg
Sopharanol	M263T44	263.058	44.4	11.088	C15H24N2O2	C17069	2.26143e+06	2.41618e+06	36.26	2.51649e+06	2.3352e+06	53.39	0.9	-0.15	0.892659	0.05	0.982136	0.176664	neg
Juvenile hormone III	M265T321	265.148	321	13.484	C16H26O3	C09694	2.44006e+07	7.10504e+06	154.33	1.78063e+07	1.0733e+07	131.75	1.37	0.45	0.822278	0.08	0.964576	0.136754	neg
Fenoprop	M267T52	267.085	51.6	11.48	C9H7Cl3O3	C14532	1.19981e+07	1.37231e+07	51.8	1.15483e+07	1.28442e+07	39.72	1.04	0.06	0.862078	0.06	0.975638	0.0791077	neg
6-Methoxymellein	M269T312	269.07	311.7	13.4769	C11H12O4	C02381	661850	599750	26.48	682138	659359	21.14	0.97	-0.04	0.576365	0.24	0.888449	0.620779	neg
16-oxo-palmitate	M269T379	269.212	379	1.09	C16H30O3	C19614	7.35998e+06	7.2074e+06	36.11	9.39743e+06	8.98494e+06	26.22	0.78	-0.35	0.0251615	1.6	0.245643	1.37561	neg
Apigenin	M269T397	269.212	397.1	1.882	C15H10O5	C01477	6.67842e+06	6.76274e+06	17.39	6.54443e+06	6.5002e+06	20.64	1.02	0.03	0.639225	0.19	0.911765	0.0709771	neg
2-Hydroxyhexadecanoic acid	M271T363	271.228	362.6	1.269	C16H32O3		1.0865e+07	1.05418e+07	16.93	1.15415e+07	1.14887e+07	25.98	0.94	-0.09	0.613092	0.21	0.901078	0.790187	neg
Pinobanksin	M271T388	271.228	387.6	0.574	C15H12O5	C09826	5.60561e+06	5.56137e+06	20	5.61375e+06	5.46142e+06	23.12	1	0	0.941105	0.03	0.991355	0.147305	neg
(R)-Methysticin	M273T273	273.044	272.5	12.967	C15H14O5	C09952	1.65464e+06	1.60012e+06	29.22	1.91019e+06	1.85491e+06	34.71	0.87	-0.21	0.26727	0.57	0.719958	1.16388	neg
Gamma-glutamylglutamine	M274T45	274.105	44.7	0.898	C10H17N3O6	C05283	8.84659e+06	8.68268e+06	19.57	9.20072e+06	9.53929e+06	21.48	0.96	-0.06	0.570235	0.24	0.886527	0.623417	neg
1-Hydro-1,1a-dihydroxy-9-fluorenone	M275T49_3	275.054	48.8	8.397	C13H10O3	C16262	7.2873e+06	6.63966e+06	32.99	6.82469e+06	6.69009e+06	39.82	1.07	0.09	0.356966	0.45	0.775655	0.650296	neg
Monoethylhexyl phthalic acid	M277T286	277.145	286.2	1.715	C16H22O4	C03343	1.36417e+06	1.25726e+06	52.69	2.0059e+06	1.87623e+06	44.36	0.68	-0.56	0.00737082	2.13	0.112534	1.74674	neg
Costunolide	M277T305	277.145	305	0.99	C15H20O2	C09382	1.43703e+06	1.40602e+06	12.51	1.45864e+06	1.42792e+06	16.95	0.99	-0.02	0.87801	0.06	0.981044	0.0509522	neg
Prunasin	M277T49_2	277.075	49.1	9.90066	C14H17NO6	C00844	4.04344e+06	3.88093e+06	24.41	3.44833e+06	3.20601e+06	70.07	1.17	0.23	0.0506512	1.3	0.36224	1.4325	neg
FA 18_0;O	M281T390	281.244	390.1	15.606	C18H36O3	C03195	3.50045e+07	2.81518e+07	50.98	4.26121e+07	3.40756e+07	60.9	0.82	-0.28	0.29018	0.54	0.735014	0.783688	neg
Oleic acid	M281T414	281.244	414.4	16.676	C18H34O2	C01712	3.36833e+06	3.40094e+06	30.39	3.88354e+06	3.63553e+06	42.01	0.87	-0.21	0.455855	0.34	0.830893	0.732969	neg
Acacetin	M283T293	283.068	293.4	1.43	C16H12O5	C01470	2.51888e+06	2.60451e+06	70.3	3.60258e+06	2.96758e+06	75.06	0.7	-0.52	0.362568	0.44	0.778648	0.702144	neg
Prunetin	M283T412	283.27	411.5	18.925	C16H12O5	C10521	1.12522e+07	1.07162e+07	16.97	1.18404e+07	1.16891e+07	27.05	0.95	-0.07	0.674837	0.17	0.922589	0.594086	neg
Stearic acid	M283T449	283.269	448.7	18.572	C18H36O2	C01530	1.02226e+07	9.9686e+06	23.45	1.12994e+07	1.14693e+07	31.23	0.9	-0.14	0.466527	0.33	0.838115	0.843043	neg
N-Acetyl-D-galactosamine 6-phosphate	M283T51_2	283.02	51	8.975	C8H16NO9P	C06376	2.08185e+06	1.43509e+06	67.55	1.96139e+06	1.38956e+06	67.78	1.06	0.09	0.561131	0.25	0.882152	0.239945	neg
Chorismate	M287T268	287.044	268.4	12.3515	C10H10O6	C00251	3.84173e+07	3.77916e+07	15.08	4.04727e+07	3.89446e+07	30.34	0.95	-0.08	0.784178	0.11	0.955848	0.616822	neg
Urolithin A	M289T268	289.041	268.1	19.1136	C13H8O4	C22595	3.22759e+06	3.16719e+06	21.61	3.36787e+06	3.35146e+06	19.37	0.96	-0.06	0.468169	0.33	0.838115	0.758364	neg
Mevalonic acid-5P	M289T43	289.037	42.9	13.125	C6H13O7P	C01107	893876	978864	44.74	1.12103e+06	1.07537e+06	29.79	0.8	-0.33	0.0604521	1.22	0.392162	1.40743	neg
Uridine	M289T66	289.067	66.1	1.511	C9H12N2O6	C00299	2.49365e+06	2.50243e+06	32.84	2.35532e+06	2.23994e+06	28.37	1.06	0.08	0.719716	0.14	0.935696	0.0922586	neg
(R)-5-Diphosphomevalonic acid	M290T43_2	289.974	43.2	3.81076	C6H14O10P2	C01143	4.2785e+06	3.92471e+06	25.43	5.21805e+06	4.62357e+06	33.27	0.82	-0.29	0.0311521	1.51	0.276038	1.55709	neg
Gingerol	M293T290	293.176	290.3	0.079	C17H26O4	C10462	3.11269e+06	2.18902e+06	65.44	2.69071e+06	2.35512e+06	38.32	1.16	0.21	0.521002	0.28	0.862701	0.57786	neg
juvenile hormone I	M293T346	293.181	345.9	17.658	C18H30O3	C19613	2.30429e+07	1.25453e+07	117.52	2.79595e+07	2.23674e+07	96.24	0.82	-0.28	0.665262	0.18	0.921051	0.343401	neg
Cyclic glycerate-2,3P2	M293T41	292.945	41.3	7.893	C3H6O9P2	C06189	6.14408e+06	6.2573e+06	28.08	5.76817e+06	5.97929e+06	31.33	1.07	0.09	0.490153	0.31	0.846773	0.343725	neg
3-HODE + 9-HODE	M295T374	295.228	373.8	0.489	C18H32O3	C14762	2.92188e+06	2.33951e+06	78.6	3.49523e+06	2.05059e+06	137.93	0.84	-0.26	0.635541	0.2	0.910031	0.476044	neg
Gibberellin A9	M297T321	297.153	321.3	10.739	C19H24O4	C11863	8.88392e+06	8.48253e+06	22.71	8.09588e+06	8.0844e+06	27.61	1.1	0.13	0.20395	0.69	0.659198	0.988753	neg
2-oxostearic acid	M297T396	297.243	396.3	3.045	C18H34O3	C00869	2.67924e+07	2.64684e+07	71.59	2.20861e+07	2.29313e+07	72.33	1.21	0.28	0.539463	0.27	0.87262	0.221467	neg
Pratensein	M299T41	299.259	40.8	0.153	C16H12O6	C10520	390499	380573	14.86	415611	410394	23.61	0.94	-0.09	0.466022	0.33	0.838115	0.939836	neg
5-HEPE	M300T71	300.182	71.2	13.517	C20H30O3		1.07632e+06	1.10164e+06	7.67	1.03478e+06	1.03953e+06	6.66	1.04	0.06	0.0968976	1.01	0.483882	1.36965	neg
Eicosapentaenoic acid	M301T313	301.214	312.7	12.588	C20H30O2	C06428	322980	314353	13.31	347205	354431	22.12	0.93	-0.1	0.377511	0.42	0.787206	1.0085	neg
Palmitic acid	M301T363	301.236	363.1	6.708	C16H32O2	C00249	1.06433e+07	9.87229e+06	33.09	1.16863e+07	9.99521e+06	41.74	0.91	-0.13	0.470065	0.33	0.838778	0.609994	neg
Leukoefdin	M303T45	303.049	44.7	7.33539	C15H14O8	C05909	654153	635351	9.28	600880	602352	12.66	1.09	0.12	0.0153785	1.81	0.183629	1.97942	neg
Patulin	M307T44	307.048	43.5	5.4103	C7H6O4	C16748	1.34397e+06	1.26947e+06	25.1	1.48234e+06	1.58201e+06	27.82	0.91	-0.14	0.319625	0.5	0.755926	0.928055	neg
2,4-diacetamido-2,4,6-trideoxy-alpha-D-mannopyranose	M307T46	307.115	46.2	0.600362	C10H18N2O5	C20424	3.45997e+07	3.41162e+07	8.67	3.38461e+07	3.43098e+07	12.24	1.02	0.03	0.455625	0.34	0.830893	0.300438	neg
N-Acetylneuraminic acid	M308T45	308.099	45.3	0.325	C11H19NO9	C00270	6.84632e+07	6.77314e+07	8.5	6.46275e+07	6.36827e+07	13.09	1.06	0.08	0.0857162	1.07	0.461712	1.46164	neg
Phytanate	M311T411	311.298	410.8	6.304	C20H40O2	C01607	1.34532e+06	1.17156e+06	85.09	1.57571e+06	1.60222e+06	57.95	0.85	-0.23	0.103123	0.99	0.494299	1.00289	neg
ST 21_4;O2	M311T413	311.202	413.2	1.47	C21H28O2	C14677	7.65363e+07	8.80864e+07	39.61	5.29812e+07	4.52497e+07	69.84	1.44	0.53	0.0199742	1.7	0.216643	1.75076	neg
methyl gibberellin A9	M311T421	311.168	420.6	10.0968	C20H26O4	C20632	3.29173e+07	2.35179e+07	64.37	5.45634e+07	4.11565e+07	81.1	0.6	-0.73	0.215464	0.67	0.668639	0.986564	neg
Sanguinarine	M313T375	313.079	375.3	13.936	[C20H14NO4]+	C06162	4.64778e+08	4.08908e+08	26.8	3.32619e+08	3.38032e+08	18.55	1.4	0.48	8.19481e-05	4.09	0.00385156	2.53436	neg
Leukotriene B4	M318T445	318.2	444.6	11.245	C20H32O4	C02165	8.11963e+06	8.46297e+06	20.33	7.69379e+06	7.88561e+06	22.66	1.06	0.08	0.402037	0.4	0.802532	0.576581	neg
AICAR	M319T325	319.048	325.3	8.44206	C9H15N4O8P	C04677	1.8409e+06	1.92282e+06	16.31	1.81839e+06	1.80779e+06	18.1	1.01	0.02	0.795876	0.1	0.957324	0.263834	neg
alpha-CEHC	M323T428	323.153	428.2	9.26874	C16H22O4		8.37205e+06	6.29116e+06	63.39	6.21318e+06	4.97601e+06	69.81	1.35	0.43	0.0920706	1.04	0.471794	1.21959	neg
Linoleic acid	M325T345_2	325.196	344.8	19.795	C18H32O2	C01595	1.22174e+07	1.20829e+07	14.11	1.28712e+07	1.23942e+07	32.12	0.95	-0.08	0.889732	0.05	0.981731	0.476638	neg
Cortexolone	M327T345_2	327.193	345	12.092	C21H30O4	C05488	646202	612172	33.94	637137	550217	41.5	1.01	0.02	0.697881	0.16	0.928016	0.0223798	neg
8-Hydroxynevirapine	M327T383	327.111	382.7	3.137	C15H14N4O2		2.06942e+07	2.05558e+07	14.44	2.14971e+07	2.18747e+07	26.71	0.96	-0.05	0.901675	0.04	0.98346	0.458481	neg
desulfosinalbin	M327T386	327.058	386.4	10.1114	C14H19NO7S	C17240	4440547	2.78206e+06	182.85	6.61984e+06	2.24617e+06	307.2	0.67	-0.58	0.0889459	1.05	0.465002	1.137	neg
Nicotinamide ribotide	M333T267	333.05	267.5	1.13022	C11H15N2O8P	C00455	5.16014e+07	4.9684e+07	18.83	1.12944e+08	7.39859e+07	103.24	0.46	-1.13	0.00687957	2.16	0.108459	2.23492	neg
10-OPDA	M337T360	337.206	360.3	10.565	C18H28O3	C16325	1.62606e+06	129756	144.83	2.44985e+06	1.52782e+06	104.76	0.66	-0.59	0.222096	0.65	0.675083	0.774728	neg
(S)-4',5,7-Trihydroxy-6-prenylflavanone	M339T450_1	339.231	449.5	4.542	C20H20O5	C09832	9.09043e+06	1.94665e+06	132.36	1.18172e+07	6.28289e+06	99.89	0.77	-0.38	0.365799	0.44	0.780152	0.551229	neg
19-Hydroxyandrost-4-ene-3,17-dione	M347T416_3	347.181	416.1	14.3676	C19H26O3	C05290	1.69358e+07	1.67759e+07	34.85	1.65737e+07	1.68767e+07	43.17	1.02	0.03	0.735692	0.13	0.943044	0.00922815	neg
2-(3,7-Dimethyl-2,6-octadienyl)-3-methyl-1,4-naphthoquinone	M353T445	353.172	444.7	10.8275	C21H24O2		3.22979e+07	2.57301e+07	54.92	3.21133e+07	2.33137e+07	89.21	1.01	0.01	0.577325	0.24	0.888449	0.396971	neg
Myricanone	M355T333	355.149	332.5	17.708	C21H24O5		972958	905232	81.21	1.30848e+06	1.24278e+06	73.26	0.74	-0.43	0.354797	0.45	0.775655	0.814978	neg
Prostaglandin F1a	M355T357_1	355.154	357.1	4.192	C20H36O5	C06475	7.35661e+06	6.24441e+06	60.81	1.00908e+07	7.10303e+06	68.84	0.73	-0.46	0.422535	0.37	0.812202	0.509212	neg
corynantheal	M355T357_2	355.168	356.7	3.31455	C19H22N2O	C16735	9.91659e+06	8.97763e+06	57.56	8.55197e+06	8.84844e+06	47.72	1.16	0.21	0.732853	0.13	0.94165	0.116995	neg
Aacocf3	M355T445	355.169	444.8	8.666	C21H31F3O		1.18491e+07	1.14908e+07	14.14	1.17398e+07	1.19873e+07	40.78	1.01	0.01	0.36248	0.44	0.778648	0.470691	neg
5,4'-Dihydroxy-3,3'-dimethoxy-6_7-methylenedioxyflavone	M357T58_1	356.939	58.5	11.876	C18H14O8		3.6413e+08	3.7142e+08	20.45	3.42701e+08	3.41895e+08	10.01	1.06	0.09	0.78833	0.1	0.957324	0.255097	neg
Apigenin 7,4'-dimethyl ether	M359T375_1	359.082	375.2	12.9832	C17H14O5	C10019	4.15805e+07	4.08631e+07	8.75	3.66783e+07	3.53902e+07	15.84	1.13	0.18	0.00250592	2.6	0.0543593	2.30208	neg
12-Hydroxychelirubine	M360T84	360.084	84.4	11.2218	C21H17NO6	C05193	4.77489e+06	4.23997e+06	28.82	3.09259e+06	3.11237e+06	14.57	1.54	0.63	2.41864e-06	5.62	0.000274595	2.99039	neg
7-Methylxanthosine	M360T85	360.095	84.6	7.01599	C11H15N4O6+	C16352	653861	672142	28.93	723074	688913	17.77	0.9	-0.15	0.143984	0.84	0.577213	1.0325	neg
Leukotriene A4	M363T445_3	363.213	444.6	14.004	C20H30O3	C00909	4.47947e+07	4.23426e+07	32.21	5.19358e+07	4.57661e+07	38.05	0.86	-0.21	0.162259	0.79	0.598822	0.850287	neg
Cyclooctat-9-ene-5,7-diol	M367T418	367.253	418.1	10.9326	C20H34O2	C21978	4.70928e+06	4.91251e+06	30.16	5038415	4.83621e+06	34.07	0.93	-0.1	0.676784	0.17	0.922589	0.462009	neg
p-Hydroxyubenimex	M369T400_2	369.163	400.1	9.256	C16H24N2O5		2.31542e+08	2.49275e+08	30.1	2.34427e+08	2.1357e+08	67.84	0.99	-0.02	0.305738	0.51	0.748575	0.655869	neg
(-)-Arctigenin	M371T431	371.154	430.6	11.8442	C21H24O6	C10545	4.89602e+06	4.84244e+06	7.7	4.94265e+06	4.86666e+06	11.06	0.99	-0.01	0.816794	0.09	0.963814	0.117501	neg
De-O-methyldihydrosterigmatocystin	M373T387	373.062	386.7	14.4647	C17H12O6	C20444	1.71938e+07	5.80404e+06	115.91	1.69014e+07	5.62118e+06	127.82	1.02	0.02	0.788544	0.1	0.957324	0.133619	neg
23-Nordeoxycholic acid	M377T355	377.27	354.5	0.314	C23H38O4		9.67862e+07	9.69464e+07	50.08	9.04993e+07	1.01701e+08	66.78	1.07	0.1	0.332666	0.48	0.763081	0.790748	neg
2-methyl-6-geranylgeranyl-1,4-benzoquinol	M377T421_2	377.281	420.9	10.2644	C27H40O2	C20737	3.65095e+08	3.78369e+08	14.1	3.86012e+08	3.77192e+08	15.9	0.95	-0.08	0.249246	0.6	0.699975	1.16472	neg
N'-[(6-Oxo-5-prop-2-enyl-1-cyclohexa-2,4-dienylidene)methyl]-2-[4-(phenylmethyl)-1-piperazinyl]acetohydrazide	M391T399	391.216	399.5	5.525	C23H28N4O2		2.27786e+07	2.86303e+07	62.77	3.0751e+07	3.54592e+07	67.17	0.74	-0.43	0.471289	0.33	0.838778	0.71139	neg
(7R)-7-(5-Carboxy-5-oxopentanoyl)aminocephalosporinate	M395T340	395.059	340.4	8.211	C16H18N2O9S	C04712	9.69632e+06	9.50636e+06	15.16	1.03857e+07	9.5798e+06	34.86	0.93	-0.1	0.84485	0.07	0.970634	0.541107	neg
Xanthoxylol	M401T374	401.128	373.6	10.507	C20H20O6	C21954	9.17875e+07	8.79562e+07	50.45	1.04618e+08	1.21397e+08	42.22	0.88	-0.19	0.533678	0.27	0.86991	0.746464	neg
4'-Phosphopantothenoylcysteine	M401T428	401.075	428.4	9.9916	C12H23N2O9PS	C04352	1.50186e+07	1.45971e+07	29.92	1.32393e+07	1.32349e+07	27.36	1.13	0.18	0.24864	0.6	0.699513	0.758473	neg
Dihydro-O-methylsterigmatocystin	M401T429	401.088	428.8	0.74253	C19H16O6	C03944	7.42413e+06	8.36141e+06	67.91	7.86496e+06	9.33332e+06	64.72	0.94	-0.08	0.558279	0.25	0.880392	0.527772	neg
Ophiobolene	M403T428_3	403.317	428.4	12.2776	C25H42O	C16818	1.78004e+07	1.86287e+07	55.61	2.13772e+07	2.11987e+07	40.2	0.83	-0.26	0.115723	0.94	0.518482	1.31393	neg
chrysoplenol D	M405T334	405.083	333.7	0.451	C18H16O8	C04552	5.21562e+06	5.50055e+06	42.02	5.53481e+06	5.13424e+06	58.85	0.94	-0.09	0.848024	0.07	0.972023	0.2806	neg
2-Dicyclohexylphosphino-2',6'-dimethoxybiphenyl	M409T349	409.233	348.6	5.463	C26H35O2P		1.95735e+06	2.03143e+06	31.83	1.78761e+06	1.85498e+06	38.4	1.09	0.13	0.479536	0.32	0.839932	0.650148	neg
6-Hydroxyprotopine	M414T281	414.119	281.4	0.0844682	C20H19NO6	C05190	860907	901713	18.92	839720	785697	20.62	1.03	0.04	0.775414	0.11	0.953322	0.279046	neg
Talatizamine	M420T353_2	420.26	352.8	12.365	C24H39NO5	C08713	2.30674e+07	2.32013e+07	17.06	2.27876e+07	2.34643e+07	25.78	1.01	0.02	0.651035	0.19	0.916881	0.0454581	neg
Lariciresinol	M421T353_1	421.153	352.5	6.41339	C20H24O6	C10646	716009	735953	26.27	644288	722674	36.42	1.11	0.15	0.269218	0.57	0.721427	0.635559	neg
alpha-Tocotrienol	M423T438_2	423.323	437.8	10.006	C29H44O2	C14153	1.11303e+08	9.80203e+07	46.01	1.22923e+08	1.00531e+08	56.37	0.91	-0.14	0.874897	0.06	0.980344	0.0367909	neg
3,4,6-TRICHLOROCATECHOL	M423T51	422.834	51.3	2.95818	C6H3Cl3O2	C12831	1.51014e+07	1.68938e+07	54.25	4.71524e+06	4.76653e+06	52.27	3.2	1.68	7.47924e-05	4.13	0.00369644	2.69481	neg
5,6,7,8,3,4,5-Heptamethoxyflavone	M431T234	431.227	233.9	2.467	C22H24O9	C14953	484369	440131	38.88	497461	443379	61.02	0.97	-0.04	0.711777	0.15	0.933644	0.102017	neg
Cathasterone	M431T325	431.353	325.4	0.812837	C28H48O3	C15790	3.36499e+06	3.00023e+06	34.57	4.16594e+06	3.93213e+06	39.14	0.81	-0.31	0.293948	0.53	0.736058	0.747598	neg
Prunin	M433T408_2	433.111	407.8	6.268	C21H22O10	C09099	4.30661e+06	4.52534e+06	18.7	3.95705e+06	4.24401e+06	29.1	1.09	0.12	0.275199	0.56	0.724162	0.748119	neg
Q-100035	M438T375	438.108	374.7	10.979	C20H15N3O6		3.88032e+07	3.86766e+07	14.22	3.91812e+07	4.06994e+07	19.23	0.99	-0.01	0.912495	0.04	0.985832	0.172257	neg
(-)-5-demethylyatein	M447T374_1	447.128	373.8	2.82867	C21H22O7	C21184	6.75186e+08	3.9692e+08	74.67	5.08421e+08	2.76018e+08	99.59	1.33	0.41	0.131355	0.88	0.552374	1.0329	neg
2-Benzylmalate	M447T426	447.13	425.7	6.343	C11H12O5	C20653	5.77169e+06	5.44071e+06	43.75	4.78524e+06	4.60305e+06	31.65	1.21	0.27	0.275462	0.56	0.724162	0.810133	neg
Coprocholic acid	M449T443_2	449.32	443.4	17.204	C27H46O5	C04722	5.74729e+06	5.67914e+06	37.11	5.77122e+06	5.972e+06	47.04	1	-0.01	0.672654	0.17	0.922533	0.0644083	neg
Tylactone	M455T414_2	455.257	414.3	4.98964	C23H38O5	C12000	2.17737e+08	2.2e+08	16.8	2.1058e+08	2.15099e+08	14.56	1.03	0.05	0.56363	0.25	0.882845	0.531236	neg
4a-Formyl-5a-cholesta-8,24-dien-3b-ol	M457T400	457.21	399.5	1.206	C28H44O2		6.60589e+06	6.56081e+06	23.18	5.68999e+06	5.61873e+06	35.91	1.16	0.22	0.0895064	1.05	0.465395	0.965769	neg
Glucohesperalin	M464T340	464.074	339.6	2.741	C14H27NO10S3		456209	474556	18.01	408845	430772	23.8	1.12	0.16	0.104461	0.98	0.495963	1.19845	neg
Dolutegravir	M464T375_2	464.121	374.7	13.519	C20H19F2N3O5		1.18277e+08	1.28314e+08	33.83	9.3323e+07	1.09388e+08	46.26	1.27	0.34	0.0706142	1.15	0.424216	1.50856	neg
jadomycin A	M464T375_3	464.135	374.7	0.396824	C24H21NO6	C18680	9.1994e+07	6.68137e+07	77.35	1.08653e+08	1.0091e+08	45.99	0.85	-0.24	0.11805	0.93	0.522559	1.24273	neg
Cholesterol sulfate	M465T407_2	465.303	407.4	3.411	C27H46O4S	C18043	4.14241e+07	4.65056e+07	69.59	7.03038e+07	7.72908e+07	62.64	0.59	-0.76	0.115612	0.94	0.51847	1.19598	neg
5β-Androstan-3α-ol-17-One Glucosiduronate	M465T418	465.34	417.8	4.942	C25H38O8	C11136	2.28005e+06	2.38291e+06	42.3	3.0492e+06	2.82549e+06	39.6	0.75	-0.42	0.0271205	1.57	0.253442	1.61666	neg
4,4-Diapolycopenedial	M473T366_1	473.266	365.7	8.49244	C30H36O2	C19798	6.80552e+06	7.2e+06	42.35	8.89362e+06	8.99092e+06	58.98	0.77	-0.39	0.688098	0.16	0.9261	0.406413	neg
Tiglylcarnitine	M485T352_2	485.28	351.7	14.682	C12H21NO4		9.81423e+07	8.62673e+07	41.81	9.61223e+07	9.56231e+07	36.63	1.02	0.03	0.979819	0.01	0.995704	0.131366	neg
Dolichol phosphate	M485T352_3	485.293	351.7	10.092	C25H45O4P		2.36422e+07	2.39385e+07	20.12	2.33662e+07	2.35667e+07	30.07	1.01	0.02	0.657314	0.18	0.920364	0.30157	neg
3-Dehydro-2-deoxyecdysone	M491T402_2	491.348	402	19.752	C27H42O5	C16497	1.28303e+08	1.37676e+08	26.75	1.38763e+08	1.53953e+08	33.02	0.92	-0.11	0.570309	0.24	0.886527	0.709614	neg
(22R,23R)-22,23-dihydroxy-campest-4-en-3-one	M491T424	491.337	424	1.41487	C28H46O3	C16253	7.02576e+06	6.88108e+06	14.7	6.86635e+06	7.05992e+06	13.05	1.02	0.03	0.616864	0.21	0.902863	0.281403	neg
ST 28_2;O4	M491T450	491.347	449.5	18.531	C28H46O4	C15792	8.6745e+07	8.75689e+07	15.52	8.01943e+07	8.0167e+07	18.08	1.08	0.11	0.135108	0.87	0.561271	0.861944	neg
N(4)-Oleylcytosine arabinoside	M492T362	492.349	362.4	8.781	C27H47N3O5		2.66951e+06	2.76551e+06	17.71	2.63909e+06	2.61011e+06	13.85	1.01	0.02	0.931009	0.03	0.988978	0.241836	neg
Malvidin 3-glucoside	M492T424	492.349	423.9	10	[C23H25O12]+	C12140	6.24388e+06	6.39036e+06	25.92	1.15049e+07	6.85842e+06	77.75	0.54	-0.88	0.102309	0.99	0.494299	1.01419	neg
Pyridoxine 5'-phosphate	M497T386_2	497.08	386.3	13.9455	C8H12NO6P	C00627	3.07532e+07	3.18641e+07	17.85	2.90635e+07	2.80638e+07	24.86	1.06	0.08	0.324029	0.49	0.759985	0.92611	neg
Terpendole C	M500T378	500.276	377.6	10.027	C32H41NO5	C20546	1.89629e+06	1.84216e+06	15.69	2.01e+06	1.99703e+06	14.82	0.94	-0.08	0.265614	0.58	0.718192	0.576875	neg
(Z)-4',6-Dihydroxyaurone	M507T384_2	507.111	383.7	4.465	C15H10O4	C08644	7.69266e+07	7.08472e+07	71.5	9.6033e+07	7.48886e+07	60.29	0.8	-0.32	0.156378	0.81	0.59076	1.30006	neg
(-)-maackiain-3-O-glucoside	M507T442	507.12	441.8	10.4319	C22H22O10	C10538	6.8716e+06	6.59435e+06	29.98	6.91846e+06	6.42361e+06	30.86	0.99	-0.01	0.994122	0	0.999049	0.20874	neg
Linonin	M515T360_2	515.092	359.5	11.684	C26H30O8	C03514	1.01281e+07	1.02356e+07	19.83	1.00382e+07	1.0392e+07	20.61	1.01	0.01	0.875234	0.06	0.980344	0.115809	neg
S-methyl-5-thio-D-ribulose 1-phosphate(2-)	M519T340	519.013	339.6	7.79014	C6H13O7PS	C04582	573304	624690	40.67	674031	677763	41.54	0.85	-0.23	0.284981	0.55	0.729249	0.579192	neg
8-Demethyltetracenomycin C	M519T372	519.074	371.5	6.986	C22H18O11	C12379	1.92073e+07	1.83813e+07	47.16	2.51922e+07	2.42585e+07	62.06	0.76	-0.39	0.52056	0.28	0.862701	0.859527	neg
Spiropiperidine	M524T364	524.301	363.6	3.478	C32H39N5O2		1.08983e+06	1.14505e+06	30.36	1.0086e+06	1.10203e+06	42.14	1.08	0.11	0.325362	0.49	0.760328	0.543312	neg
CMP-KDO	M524T385_1	524.088	384.7	7.266	C17H26N3O15P	C04121	3.18566e+07	2.5117e+07	66.93	5.26725e+07	3.10675e+07	123.53	0.6	-0.73	0.162488	0.79	0.599116	1.0881	neg
ANTIBIOTIC A-31438	M527T450	527.324	449.5	3.3403	C28H50O10	C06630	1.65166e+06	1.6814e+06	23.74	1.81404e+06	1.90129e+06	22.95	0.91	-0.14	0.232686	0.63	0.687757	0.941466	neg
Glyceric acid 1,3-biphosphate	M531T62_3	530.904	61.6	13.127	C3H8O10P2	C00236	1.22943e+07	1.18913e+07	28.65	1.20979e+07	1.10654e+07	26.43	1.02	0.02	0.892759	0.05	0.982136	0.114783	neg
Caryoptin	M537T375_1	537.341	375.2	3.488	C26H36O9	C09070	5.59719e+06	5.6148e+06	14.8	5.60645e+06	5.21144e+06	20.97	1	0	0.893623	0.05	0.982136	0.095096	neg
Arbekacin	M551T428	551.306	428.2	1.848	C22H44N6O10		1.33311e+07	1.34208e+07	21.93	1.43278e+07	1.38727e+07	23.83	0.93	-0.1	0.351242	0.45	0.773535	0.863781	neg
5-O-beta-D-Mycaminosyltylactone	M566T364_1	566.34	363.6	11.519	C31H53NO8	C12001	2.37709e+07	2.31571e+07	40.36	2.27091e+07	2.12645e+07	42.06	1.05	0.07	0.677258	0.17	0.922589	0.41873	neg
Dihydrospheroidene	M569T425	569.345	425.2	5.548	C41H62O	C15895	1.19358e+08	8.72662e+07	70.43	1.3602e+08	1.02281e+08	54.33	0.88	-0.19	0.300987	0.52	0.741866	0.811803	neg
Ganoderic acid Mk	M569T426_1	569.317	425.6	7.597	C34H50O7		1.19208e+07	1.25623e+07	28.54	1.16402e+07	1.12455e+07	32.17	1.02	0.03	0.71293	0.15	0.933644	0.191821	neg
D-myo-Inositol-1,2,4,5,6-pentaphosphate	M579T53_3	578.892	53	7.995	C6H17O21P5	C04563	9.54729e+06	8.5515e+06	26.19	1.01829e+07	1.0769e+07	25.56	0.94	-0.09	0.450614	0.35	0.829891	0.730094	neg
UDP-2-acetamido-4-dehydro-2,6-dideoxyglucose	M588T397_1	588.325	397.1	17.33	C17H25N3O16P2	C04613	3.16286e+06	3.41436e+06	30.56	2.98664e+06	2.86016e+06	33.11	1.06	0.08	0.579265	0.24	0.888449	0.386852	neg
D-4'-Phosphopantothenate	M597T378_3	597.14	378.1	11.0915	C9H18NO8P	C03492	4.34973e+07	3.80274e+07	45.47	3.99612e+07	3.78125e+07	40.29	1.09	0.12	0.605407	0.22	0.900118	0.189955	neg
5-Oxoavermectin 2a aglycone	M599T357_1	599.317	357.5	9.91	C34H48O9	C11970	2.18931e+06	2.04273e+06	41.57	1.95457e+06	1.86099e+06	44.72	1.12	0.16	0.31534	0.5	0.754738	0.516884	neg
ST 19_4;O3	M599T357_2	599.33	357.5	12.838	C19H24O3	C05299	2.32822e+06	2.3118e+06	22.61	2.29651e+06	2.21344e+06	29.05	1.01	0.02	0.725251	0.14	0.938265	0.0214199	neg
8-Demethyl-8-(2-O-methyl-alpha-L-rhamnosyl)tetracenomycin C	M599T389_1	599.134	388.7	11.7196	C29H30O15	C20975	2.80211e+06	2.73451e+06	20.4	2.60581e+06	2.64242e+06	23.44	1.08	0.1	0.260274	0.58	0.710969	0.77052	neg
LysoPI(20_4(5Z,8Z,11Z,14Z)_0_0)	M619T325_1	619.285	324.6	14.071	C29H49O12P		647003	680604	18.8	642393	643311	11.47	1.01	0.01	0.905584	0.04	0.983992	0.106582	neg
Bilirubin	M629T424	629.312	423.5	1.928	C33H36N4O6	C00486	1.05894e+07	1.09194e+07	18.62	1.04368e+07	1.07186e+07	17.42	1.01	0.02	0.90112	0.05	0.98346	0.0690501	neg
Dehydrorabelomycin	M639T357_2	639.131	357.4	2.09037	C19H12O5	C12390	3.58018e+06	2.19169e+06	69.2	3.8621e+06	2.62838e+06	65.17	0.93	-0.11	0.658423	0.18	0.920876	0.300781	neg
Nagarine	M642T416	642.279	415.5	19.569	C34H47NO12	C08655	4.22422e+06	4.39377e+06	16.83	4.13471e+06	4.35997e+06	17.89	1.02	0.03	0.78772	0.1	0.957245	0.0557105	neg
N6-cis-p-Coumaroylserotonin	M643T448	643.258	447.8	3.11666	C19H18N2O3		8.44866e+06	7.70912e+06	30.78	8.90684e+06	8.40562e+06	32.91	0.95	-0.08	0.6135	0.21	0.901078	0.478713	neg
8-demethyl-8-(2,3,4-O-trimethyl-alpha-L-rhamnosyl)tetracenomycin C	M645T377_4	645.177	377.2	8.501	C31H34O15	C20977	5.64634e+06	5.93708e+06	22.4	5.40685e+06	5.12862e+06	37.88	1.04	0.06	0.405675	0.39	0.804407	0.55414	neg
Presqualene diphosphate	M647T423	647.305	423	10.3951	C30H52O7P2	C03428	1.70809e+06	1.64658e+06	24.63	1.64763e+06	1.75853e+06	41.91	1.04	0.05	0.354719	0.45	0.775655	0.43193	neg
1,2-di-O-sinapoyl-beta-D-glucose	M653T371	653.169	370.7	5.383	C28H32O14	C04275	3.93965e+06	3.57243e+06	35.79	4.40532e+06	4.19859e+06	36.44	0.89	-0.16	0.403266	0.39	0.804086	0.878497	neg
Astaxanthin	M657T362_2	657.381	361.7	2.65024	C40H52O4	C08580	5.26522e+06	4.72156e+06	35.07	5.30648e+06	5.52386e+06	34.51	0.99	-0.01	0.983925	0.01	0.996395	0.102205	neg
UDP-N-acetyl-D-glucosaminuronate	M666T380_1	666.052	380.1	9.964	C17H25N3O18P2	C04573	2.74423e+06	2.76915e+06	21.03	2.6887e+06	2745013	20.72	1.02	0.03	0.783802	0.11	0.955848	0.139999	neg
UDP-2-acetamido-2-deoxy-3-dehydro-alpha-D-glucopyranose	M666T380_2	666.068	380.1	4.008	C17H25N3O17P2	C20849	2.96666e+06	3.30058e+06	36.36	3.07606e+06	3.07328e+06	41.93	0.96	-0.05	0.883628	0.05	0.981731	0.134177	neg
12(R)-HPETE	M671T415	671.458	415.2	7.569	C20H32O4	C14812	3.41182e+07	3.30161e+07	37.41	3.76098e+07	3.40322e+07	33.99	0.91	-0.14	0.299649	0.52	0.741453	0.5692	neg
Mercuron	M675T352_2	675.041	352.4	3.04992	C8H8HgO2	C11151	1.03241e+06	910941	42.49	1.21459e+06	1.11206e+06	38.09	0.85	-0.23	0.184835	0.73	0.631932	0.728238	neg
pppGpp	M676T58_1	675.873	57.6	5.173	C10H12N5O20P5		8.18511e+07	8.24321e+07	35.88	7.58559e+07	7.14027e+07	33.99	1.08	0.11	0.570836	0.24	0.886527	0.665409	neg
(20R)-Ginsenoside Rh2	M683T425_2	683.436	425.4	1.84916	C36H62O8	C22128	1.795e+06	1.89614e+06	47.26	1.69205e+06	1.45019e+06	68.13	1.06	0.09	0.388584	0.41	0.792971	0.298331	neg
Erythromycin D	M684T432	684.436	431.6	3.636	C36H65NO12	C06633	1.96802e+06	1.86133e+06	19.24	2.00131e+06	2.09776e+06	25.81	0.98	-0.02	0.969923	0.01	0.99399	0.121669	neg
Rhizocticin A	M701T448_2	701.245	447.6	12.4806	C11H22N5O6P	C17944	7.76238e+06	7.21111e+06	26.75	6.96754e+06	6.71501e+06	32.4	1.11	0.16	0.184722	0.73	0.631932	0.912095	neg
Azadirachtin	M719T431	719.255	430.7	1.593	C35H44O16	C08748	3.1367e+06	2.84281e+06	47.76	2.95301e+06	2.22471e+06	52.62	1.06	0.09	0.587655	0.23	0.891386	0.143453	neg
Amaranthin	M725T384_3	725.166	383.6	2.886	C30H34N2O19	C08537	1.81521e+07	1.97059e+07	38.55	1.54126e+07	1.57259e+07	39.75	1.18	0.24	0.214112	0.67	0.668639	1.15825	neg
Tryprostatin A	M761T445	761.407	445.2	5.40318	C22H27N3O3	C20607	8.31366e+06	5.52277e+06	63.31	7.80395e+06	5.72987e+06	73.68	1.07	0.09	0.986522	0.01	0.996402	0.0560509	neg
Bougainvillein-v	M773T424	773.184	423.7	7.013	C30H36N2O18	C08541	1.48735e+07	1.195e+07	109.38	1.26574e+07	1.00151e+07	61.59	1.18	0.23	0.475965	0.32	0.839274	0.627536	neg
1-Diphosinositol pentakisphosphate	M801T60	800.813	60.4	10.155	C6H19O27P7	C11174	1.31378e+07	1.14865e+07	29.1	1.18311e+07	1.22421e+07	25.99	1.11	0.15	0.270801	0.57	0.72259	0.729745	neg
Tulathromycin A	M805T377	804.561	376.9	2.152	C41H79N3O12		5.30519e+06	5.30029e+06	52.87	5.55794e+06	5.48293e+06	34.97	0.95	-0.07	0.285678	0.54	0.729502	0.604984	neg
PC(O-16_0_20_3(8Z,11Z,14Z))	M831T333	830.579	333.1	15.564	C44H84NO7P		4.7765e+06	4.80984e+06	26.75	4.80322e+06	4.52305e+06	28.2	0.99	-0.01	0.965317	0.02	0.993389	0.0309738	neg
3-Decaprenyl-4-hydroxy-5-methoxybenzoate	M831T409_2	830.631	408.7	4.574	C58H88O4		1.4355e+07	1.38737e+07	35.7	1.59307e+07	1.42542e+07	41.84	0.9	-0.15	0.484703	0.31	0.841909	0.623547	neg
3-demethylubiquinol-10	M832T409_2	831.67	409.2	4.52995	C58H90O4		5.36724e+06	4.95009e+06	42.57	4449210	4.13554e+06	41.2	1.21	0.27	0.177285	0.75	0.619679	1.02438	neg
4,4-Diaponeurosporen-4-al	M832T410_3	831.606	410.3	2.91193	C30H40O	C19839	2.77307e+07	2.14248e+07	68.11	4.47352e+07	2.40854e+07	93.94	0.62	-0.69	0.0806002	1.09	0.446702	1.18771	neg
Citronellyl-CoA	M901T393_3	901.186	392.9	17.297	C31H52N7O17P3S	C16464	2.03627e+08	1.37015e+08	86.89	1.61939e+08	1.39934e+08	52.66	1.26	0.33	0.387585	0.41	0.792878	0.706669	neg
kaempferol 3-O-[6-(4-coumaroyl)-beta-D-glucosyl-(1->2)-glucosyl-(1->2)-beta-D-glucoside	M917T395_3	917.238	395.5	2.8344	C42H46O23	C12636	2.25966e+06	2.28168e+06	17.88	2.35445e+06	2.43673e+06	32.76	0.96	-0.06	0.998521	0	0.99907	0.0413702	neg
